# Supplementary material for: Robust encoding of natural stimuli by neuronal response sequences in monkey visual cortex
Source: Nat Commun. 2023 May 25;14:3021. doi: 10.1038/s41467-023-38587-2 (PMC10212951; doi:10.1038/s41467-023-38587-2)
Supplement: Supplementary file 4 — Source Data [file 41467_2023_38587_MOESM4_ESM.xlsx]

## Sheet: Figure 1b
Figure 1b	population firing rate (trial x time)
no ramp
	11.251	11.4754	11.6894	11.932	12.1998	12.4898	12.7992	13.0488	13.2819	13.4996	13.7411	13.9654	14.1735	14.3664	14.6218	14.8182	14.9606	15.0539	15.1792	15.2565	15.3285	15.4338	15.6076	15.766	15.8718	15.9299	15.9828	15.9927	15.9637	15.9761	16.0261	16.0332	16.0398	16.0077	16.0939	16.172	16.2043	16.1949	16.1479	16.1053	16.0284	15.9208	15.7855	15.6639	15.5166	15.3464	15.1943	15.0205	14.8275
	13.4423	13.4931	13.5445	13.5587	13.5366	13.4878	13.449	13.381	13.2884	13.1729	13.0379	12.8831	12.7139	12.5306	12.335	12.1661	12.0227	11.8643	11.6927	11.5104	11.3181	11.1154	10.9456	10.7642	10.5735	10.3782	10.176	9.96701	9.79417	9.61443	9.46724	9.31149	9.14836	8.97896	8.84091	8.73405	8.6182	8.49202	8.35761	8.21434	8.06675	7.91396	7.75685	7.59619	7.43356	7.26616	7.09727	7.04421	6.98025
	11.399	11.2401	11.0697	10.8882	10.7373	10.6119	10.4739	10.4008	10.3107	10.2047	10.1229	10.0631	10.0234	9.96368	9.92429	9.86418	9.78542	9.69251	9.66209	9.61073	9.54135	9.49505	9.50642	9.53155	9.53153	9.54881	9.57838	9.58398	9.60374	9.59959	9.57215	9.60207	9.60545	9.58561	9.58232	9.55816	9.51357	9.44974	9.40782	9.34574	9.26978	9.179	9.07502	8.9585	8.83256	8.7351	8.62695	8.50857	8.38036
	10.1526	10.2661	10.4594	10.6478	10.8314	10.9708	11.11	11.2096	11.2721	11.3411	11.4149	11.4903	11.5719	11.6567	11.8198	11.9402	12.0956	12.2083	12.3178	12.3866	12.4226	12.4257	12.398	12.3443	12.3047	12.278	12.2246	12.1839	12.1571	12.104	12.0262	11.9672	11.9603	11.9648	11.9394	11.9647	11.9582	11.9255	11.8683	11.7857	11.682	11.6011	11.5369	11.4521	11.3489	11.2293	11.1319	11.0931	11.0306
	9.7948	9.75751	9.70056	9.62596	9.57306	9.50238	9.41663	9.31664	9.20401	9.07764	8.94413	8.80205	8.65255	8.5717	8.47892	8.37476	8.26054	8.13664	8.00679	7.90776	7.83851	7.79471	7.85069	7.92266	8.1215	8.3204	8.5189	8.67906	8.80333	8.89398	8.95566	8.99017	8.99915	9.02504	9.027	9.0073	8.9672	8.94703	8.94748	9.00332	9.07078	9.11025	9.16265	9.26413	9.44979	9.67116	9.88677	10.0975	10.2633
	10.3541	10.2815	10.2688	10.2329	10.2528	10.2848	10.2893	10.2689	10.2643	10.2358	10.1856	10.1544	10.1787	10.1764	10.1502	10.1406	10.1079	10.0542	9.98176	9.96915	10.0107	10.0629	10.0862	10.16	10.2409	10.3282	10.4209	10.48	10.5853	10.6554	10.7318	10.7754	10.8268	10.9242	10.9854	11.0546	11.166	11.2401	11.3178	11.3636	11.4165	11.4737	11.4956	11.4904	11.4582	11.4026	11.3243	11.2264	11.1511
	10.8187	10.7971	10.7518	10.6853	10.5997	10.497	10.3774	10.2845	10.1759	10.0527	9.95638	9.84558	9.72104	9.6619	9.62372	9.56709	9.53144	9.51402	9.47644	9.41989	9.34632	9.25666	9.19183	9.14876	9.08964	9.01367	8.92431	8.82222	8.74464	8.65523	8.59204	8.55189	8.53519	8.49807	8.44588	8.41608	8.40568	8.45457	8.47951	8.51855	8.53523	8.53002	8.58002	8.60561	8.60826	8.59099	8.59071	8.64917	8.68149
	11.5174	11.6372	11.7555	11.8728	11.9899	12.0673	12.1061	12.1148	12.1697	12.268	12.4803	12.6436	12.7978	13.0237	13.1971	13.3225	13.4427	13.5195	13.5952	13.6305	13.6291	13.5971	13.5741	13.521	13.5175	13.5589	13.6408	13.7209	13.7607	13.7631	13.7691	13.7818	13.7612	13.7099	13.6292	13.6395	13.6556	13.6377	13.5882	13.5119	13.4107	13.2872	13.1823	13.056	12.949	12.8213	12.6745	12.5873	12.4793
	13.5552	13.7323	13.8615	13.983	14.097	14.2067	14.2713	14.2958	14.2847	14.2782	14.2383	14.1692	14.0729	13.9506	13.8467	13.8349	13.8296	13.7902	13.8769	13.9989	14.0761	14.1124	14.1109	14.1535	14.1583	14.2824	14.3608	14.3967	14.3948	14.3598	14.2939	14.2386	14.1931	14.1556	14.1264	14.1055	14.0914	14.0826	14.0411	13.971	13.9501	13.8981	13.8571	13.7861	13.7283	13.6434	13.5332	13.4013	13.2474
	10.4912	10.3443	10.2251	10.092	10.0243	9.97578	9.94893	9.90098	9.87239	9.86054	9.94053	9.99088	10.0885	10.1537	10.1877	10.195	10.1773	10.1372	10.1151	10.1469	10.229	10.2791	10.3365	10.4806	10.6227	10.7651	10.9075	11.0846	11.2209	11.3559	11.4501	11.5857	11.7175	11.848	12.0154	12.1374	12.2581	12.3757	12.4535	12.4942	12.5013	12.5156	12.5762	12.6378	12.7034	12.8093	12.9514	13.0491	13.2199
	15.2885	15.5066	15.6679	15.9675	16.2006	16.3737	16.4906	16.5571	16.5778	16.5579	16.5006	16.4461	16.3575	16.2393	16.0945	16.0002	15.8767	15.7663	15.6681	15.5786	15.4622	15.3192	15.1926	15.0419	14.8689	14.6778	14.5466	14.3934	14.2589	14.1416	14.1169	14.0609	14.0536	14.0519	14.0553	14.0249	14.0024	13.9479	13.9429	13.9053	13.8373	13.7428	13.6245	13.4851	13.3268	13.1902	13.0352	12.8647	12.7173
	11.8732	11.9104	11.9182	12.0119	12.1449	12.3122	12.4735	12.628	12.7762	12.9175	13.1304	13.3285	13.516	13.6535	13.7454	13.7959	13.8463	13.9365	13.9849	14.0338	14.0447	14.2129	14.4464	14.6233	14.7486	14.9036	15.0084	15.2593	15.4875	15.658	15.9284	16.1728	16.3928	16.5929	16.8879	17.1914	17.5402	17.814	18.0578	18.3122	18.5371	18.7324	18.8669	19.0196	19.3051	19.5934	19.8085	19.9943	20.1916
	16.0409	15.9948	15.9535	15.9548	15.9173	15.8454	15.7434	15.6137	15.4584	15.3577	15.2309	15.0791	14.9067	14.8669	14.7963	14.6981	14.5725	14.5409	14.5527	14.5304	14.4748	14.3909	14.2799	14.1838	14.0639	13.9603	13.9476	13.9029	13.906	13.9149	13.9283	13.9455	14.0431	14.1354	14.2237	14.2697	14.2781	14.2518	14.2325	14.2195	14.1722	14.1357	14.069	13.9744	13.8546	13.7532	13.6671	13.6335	13.6856
	15.733	16.0361	16.3114	16.5208	16.8627	17.1319	17.3722	17.5474	17.664	17.7683	17.8971	18.0479	18.1404	18.2202	18.2874	18.3047	18.3911	18.4638	18.5606	18.759	18.9306	19.0432	19.2532	19.435	19.5924	19.7265	19.801	19.8597	19.8655	19.9002	19.8826	19.8593	19.8294	19.7935	19.714	19.7093	19.7358	19.7511	19.8714	19.933	19.9413	19.938	19.9277	19.9476	19.9565	19.9546	19.9062	19.8535	19.8352
	15.286	15.5698	15.8662	16.135	16.339	16.6006	16.7978	17.013	17.1664	17.3419	17.5745	17.8583	18.0725	18.2609	18.4254	18.5303	18.6203	18.7349	18.8708	18.9872	19.0466	19.0557	19.0554	19.0488	19.0734	19.167	19.3194	19.5272	19.7062	19.9372	20.2146	20.4934	20.7353	20.9439	21.0829	21.1969	21.288	21.3572	21.4458	21.514	21.6005	21.6665	21.7131	21.7794	21.8651	21.9274	22.0473	22.1043	22.1032
	14.7686	14.7361	14.7091	14.763	14.7773	14.7568	14.8173	14.836	14.8191	14.8837	14.9068	14.8905	14.8803	14.9124	14.906	14.8638	14.7877	14.6869	14.5983	14.5208	14.4178	14.3278	14.2131	14.1139	13.9905	13.8456	13.7583	13.6849	13.6243	13.537	13.425	13.2926	13.1402	13.0487	12.9348	12.801	12.7253	12.6248	12.5063	12.4076	12.2888	12.1905	12.1109	12.0484	11.9632	11.8568	11.7714	11.7429	11.6892
	17.3565	17.4076	17.4499	17.5241	17.6255	17.6762	17.7566	17.8622	17.916	17.9229	17.924	17.9216	17.8767	17.8319	17.7482	17.6693	17.6318	17.5559	17.5229	17.4898	17.4165	17.3104	17.1715	17.0441	16.889	16.747	16.6544	16.5302	16.4175	16.3541	16.2953	16.2033	16.0823	15.9346	15.763	15.5703	15.3972	15.204	14.9913	14.8023	14.6335	14.4851	14.3172	14.1312	13.9284	13.71	13.4814	13.2424	12.9955
	11.4254	11.3967	11.3437	11.3062	11.3613	11.4216	11.4498	11.4864	11.5306	11.6566	11.7444	11.8343	11.8857	11.9423	12.0426	12.1046	12.2095	12.2736	12.304	12.3782	12.455	12.5332	12.5742	12.6955	12.776	12.8184	12.8263	12.8796	12.9338	12.9538	12.9785	12.9709	13.0089	13.0516	13.0592	13.0733	13.0541	13.0065	12.9317	12.8332	12.7143	12.6149	12.494	12.3549	12.2005	12.0309	11.8496	11.6573	11.4932
	11.9458	11.9005	11.9088	11.888	11.8391	11.805	11.7469	11.6654	11.603	11.5181	11.4539	11.406	11.3355	11.283	11.2096	11.1164	11.0048	10.8785	10.7383	10.5851	10.422	10.2497	10.1078	9.99282	9.86498	9.72665	9.57835	9.41967	9.25444	9.08374	8.98439	8.90976	8.93688	8.94097	8.9234	9.03885	9.16097	9.28719	9.38011	9.51859	9.6579	9.91345	10.2002	10.4338	10.621	10.8427	11.0167	11.187	11.3146
	18.8522	19.001	19.0904	19.1267	19.1882	19.2756	19.3105	19.2952	19.2355	19.1366	19.0015	18.9108	18.7829	18.6616	18.5459	18.3962	18.2135	18.0856	17.9269	17.7407	17.5291	17.2968	17.0446	16.7766	16.5326	16.2725	15.9976	15.7108	15.4914	15.256	15.0451	14.8176	14.6157	14.4349	14.3145	14.1714	14.009	13.8288	13.7095	13.5664	13.4838	13.377	13.2451	13.0975	12.9711	12.8233	12.6991	12.5572	12.3965
	4.10427	4.21652	4.38477	4.52658	4.64412	4.73944	4.81441	4.87079	4.91023	4.93423	4.94421	4.94148	4.96561	5.014	5.0842	5.13564	5.28503	5.40763	5.50571	5.58135	5.63652	5.67304	5.69258	5.69673	5.68693	5.70289	5.70377	5.691	5.66591	5.62973	5.5836	5.52858	5.46564	5.3957	5.31957	5.2764	5.22478	5.16564	5.13821	5.10116	5.0555	5.00217	4.94201	4.91418	4.95402	4.97828	4.9884	5.0624	5.15567
	11.8977	11.6871	11.4688	11.2422	11.0129	10.7783	10.5412	10.3016	10.0586	9.81642	9.57136	9.32843	9.12474	8.91868	8.71183	8.5423	8.36858	8.18806	8.0852	7.9729	7.8506	7.7229	7.58811	7.44892	7.34275	7.22918	7.18674	7.13039	7.06325	6.98398	6.89727	6.80155	6.73792	6.66433	6.61938	6.60042	6.56919	6.5253	6.47007	6.40213	6.36622	6.31859	6.26045	6.23046	6.18675	6.13319	6.07091	6.03842	5.99462
	10.3494	10.3956	10.4135	10.4041	10.4091	10.4255	10.4922	10.6825	10.8292	10.9353	11.007	11.1598	11.3108	11.4196	11.4916	11.6438	11.7528	11.8251	11.9008	11.9793	12.0202	12.0677	12.0819	12.1043	12.1725	12.2427	12.2778	12.3179	12.4032	12.4508	12.541	12.5929	12.6089	12.5934	12.5503	12.4813	12.4277	12.4262	12.3954	12.338	12.2567	12.1924	12.1052	11.9974	11.9098	11.9172	11.8956	11.8478	11.7763
	12.4928	12.7594	13.0478	13.3927	13.6737	14.0106	14.2812	14.5295	14.7962	15.0006	15.1531	15.3318	15.4561	15.5326	15.7183	15.8865	16.1159	16.2851	16.4386	16.6535	16.8458	17.0189	17.1351	17.2762	17.5545	17.8021	17.9846	18.1828	18.3197	18.4767	18.5748	18.6186	18.7681	18.8579	18.9335	18.9952	19.0058	18.9702	18.9696	18.9615	18.9473	18.8902	18.7936	18.7749	18.7149	18.6928	18.6659	18.5979	18.4904
	11.2237	11.3273	11.4324	11.5003	11.572	11.6484	11.7274	11.7709	11.8598	11.9112	12.0051	12.1007	12.1967	12.2545	12.2768	12.2685	12.2309	12.1694	12.1224	12.0518	11.9575	11.8453	11.7149	11.5697	11.4484	11.3113	11.1987	11.1093	11.0021	10.8788	10.8181	10.7366	10.6364	10.5988	10.5396	10.4993	10.4762	10.4286	10.4008	10.3892	10.3915	10.4081	10.4741	10.624	10.7718	10.9199	11.0663	11.2867	11.46
	8.22747	8.33473	8.52865	8.72218	8.95241	9.21524	9.43191	9.60462	9.85302	10.056	10.2532	10.4839	10.7453	10.9562	11.1193	11.2804	11.3984	11.479	11.5612	11.6088	11.6627	11.6844	11.7147	11.7525	11.7571	11.8091	11.8688	11.8938	11.9272	12.0433	12.1197	12.1607	12.1664	12.1442	12.0943	12.0586	12.0752	12.0596	12.096	12.1369	12.184	12.2344	12.2907	12.3099	12.3369	12.4487	12.5202	12.5551	12.5558
	8.60527	8.809	9.04991	9.28387	9.55015	9.76747	9.9425	10.1147	10.2857	10.415	10.5465	10.6787	10.7729	10.8692	10.9704	11.0742	11.2177	11.3592	11.4976	11.5972	11.6579	11.7252	11.753	11.7908	11.7969	11.7759	11.7288	11.6566	11.5651	11.453	11.3251	11.2599	11.2107	11.3337	11.4939	11.6891	11.837	11.9435	12.008	12.0394	12.039	12.1268	12.1756	12.2299	12.3258	12.4224	12.5185	12.6516	12.8176
	9.3157	9.2404	9.15029	9.04698	9.04706	9.02561	9.02309	8.99935	8.95646	8.93471	8.97048	9.01987	9.15818	9.33825	9.47897	9.73718	10.0244	10.2987	10.5609	10.7729	10.9392	11.1019	11.2228	11.3439	11.5031	11.6198	11.6978	11.7789	11.8626	11.9101	11.9248	11.9097	11.9061	11.8745	11.8177	11.7382	11.6766	11.5932	11.4901	11.3695	11.2334	11.0834	10.9598	10.8218	10.6712	10.5096	10.3383	10.1971	10.0835
	13.512	13.4427	13.3472	13.229	13.0888	13.0057	12.9019	12.7763	12.6305	12.5109	12.3677	12.2102	12.0786	11.9323	11.7716	11.6366	11.5242	11.395	11.2519	11.134	11.0391	10.927	10.7997	10.7345	10.7651	10.8055	10.8555	10.9124	10.9388	10.9366	10.9078	10.8949	10.8957	10.9089	10.8948	10.8946	10.905	10.9286	10.9222	10.8911	10.8763	10.8737	10.8462	10.8347	10.7986	10.7393	10.6984	10.6752	10.7055
	25.1077	25.6159	26.0532	26.4252	26.8915	27.3236	27.6904	28.1866	28.6836	29.1034	29.4524	29.774	30.0324	30.3108	30.4905	30.5789	30.6261	30.671	30.7553	30.7577	30.7641	30.7351	30.635	30.4722	30.29	30.0531	29.8439	29.5827	29.3517	29.0754	28.7553	28.4356	28.0778	27.6888	27.3086	26.8986	26.5037	26.1591	25.8243	25.4975	25.1401	24.797	24.4659	24.1072	23.7262	23.3625	22.9786	22.5758	22.1959
	11.1084	11.0528	11.0145	10.9921	10.9456	10.8776	10.7901	10.7237	10.638	10.612	10.5631	10.5322	10.4791	10.4062	10.3921	10.3931	10.4843	10.5802	10.6418	10.749	10.8204	10.9744	11.0875	11.2403	11.3901	11.537	11.7191	12.0478	12.355	12.6035	12.8367	13.0556	13.261	13.4919	13.6688	13.7964	13.9174	14.1088	14.3251	14.5635	14.783	14.9463	15.097	15.3124	15.5093	15.6506	15.8179	15.97	16.1081
	11.1809	11.1114	11.0229	10.9549	10.8673	10.7998	10.7521	10.6825	10.6325	10.5627	10.5895	10.5886	10.5626	10.5523	10.5562	10.533	10.4885	10.4608	10.45	10.4921	10.5044	10.4913	10.4929	10.5069	10.4919	10.5334	10.5833	10.6033	10.5961	10.6803	10.7311	10.7506	10.7427	10.7491	10.766	10.7957	10.796	10.7697	10.7219	10.6906	10.6369	10.5638	10.4716	10.3616	10.2781	10.1765	10.0619	9.93344	9.83189
	12.3432	12.2715	12.2541	12.2467	12.2108	12.1501	12.143	12.1077	12.122	12.146	12.1389	12.1027	12.1178	12.1	12.0567	12.0672	12.0471	12.0394	12.0405	12.0145	12.0007	11.9963	11.9646	11.944	11.8985	11.8683	11.8126	11.7709	11.7826	11.765	11.7212	11.6536	11.5637	11.4566	11.3324	11.1931	11.0378	10.8726	10.6973	10.5523	10.4327	10.378	10.418	10.4294	10.4157	10.4535	10.4645	10.4496	10.4112
	8.55066	8.52039	8.47273	8.4086	8.33052	8.24001	8.17597	8.13856	8.12284	8.09011	8.0404	7.9771	7.90085	7.81307	7.75341	7.71848	7.70769	7.67873	7.74929	7.7938	7.81715	7.85805	7.87636	7.87419	7.93022	7.96205	8.12448	8.29129	8.42165	8.52039	8.66617	8.77661	8.85134	8.93941	8.99774	9.06909	9.10952	9.23935	9.33472	9.47538	9.57998	9.65341	9.69514	9.7114	9.70212	9.70976	9.76939	9.83923	9.87983
	33.5686	33.7209	33.8535	33.9704	33.9945	34.0487	34.0584	34.1003	34.058	34.0537	33.9689	33.9263	33.8038	33.729	33.6595	33.5541	33.5322	33.5486	33.4835	33.4201	33.3998	33.5314	33.7223	33.9315	34.0383	34.1331	34.2136	34.2058	34.2317	34.1744	34.1181	33.9851	33.8605	33.7065	33.5244	33.3165	33.09	32.8446	32.5445	32.3481	32.1326	31.8586	31.5365	31.2092	30.8388	30.5437	30.2815	30.0105	29.7706
	13.1528	13.2565	13.3945	13.4892	13.5385	13.6317	13.7194	13.766	13.7752	13.8675	13.9537	14.0384	14.0816	14.1271	14.2489	14.3261	14.3993	14.4287	14.6143	14.7857	14.984	15.2045	15.3652	15.4749	15.538	15.6706	15.795	15.8691	15.9367	16.0741	16.1601	16.2386	16.3469	16.4817	16.6785	16.8194	16.9059	16.9822	17.0125	17.0344	17.0152	16.9948	16.9767	16.9182	16.8249	16.7405	16.6618	16.5867	16.595
	10.311	10.2665	10.2401	10.2302	10.196	10.1424	10.0673	9.97773	9.87298	9.82971	9.88302	9.9077	9.94563	9.95629	9.93969	9.90346	9.88547	9.84483	9.78544	9.70844	9.61395	9.50721	9.42637	9.33081	9.22128	9.10106	9.00898	8.90424	8.78829	8.70082	8.60098	8.52769	8.44189	8.42004	8.4194	8.3988	8.39854	8.37747	8.33843	8.32244	8.32653	8.30872	8.27445	8.22291	8.15753	8.07897	7.9878	7.88627	7.77645
	9.78368	9.85556	10.0114	10.1268	10.2837	10.4795	10.6326	10.7441	10.8202	10.8981	10.9835	11.0737	11.129	11.1516	11.1446	11.1116	11.056	10.9776	10.9222	10.8461	10.7505	10.6393	10.5134	10.371	10.2582	10.1326	10.0715	9.99234	9.93526	9.89834	9.87803	9.83778	9.85382	9.84484	9.81326	9.75958	9.69022	9.60271	9.54066	9.4976	9.5152	9.54599	9.54938	9.53217	9.49392	9.43587	9.3975	9.3795	9.38003
	11.023	10.8555	10.6782	10.4914	10.3751	10.2451	10.1031	9.95056	9.78804	9.61852	9.59567	9.5496	9.48763	9.4465	9.38762	9.31201	9.22145	9.15593	9.07486	8.97993	8.91102	8.9809	9.09949	9.30021	9.49806	9.65364	9.81062	9.92932	10.1282	10.3207	10.4711	10.6597	10.8051	10.9493	11.0913	11.1941	11.2606	11.3314	11.4077	11.4496	11.4594	11.5186	11.5447	11.5392	11.5075	11.4497	11.3718	11.4284	11.4508
	9.1759	9.12049	9.04695	8.99887	8.93224	8.92818	8.90409	8.86025	8.79946	8.72434	8.63476	8.53311	8.4583	8.37125	8.27339	8.20351	8.15742	8.13543	8.09527	8.04131	7.97335	7.89289	7.83796	7.77038	7.6907	7.67783	7.64793	7.60268	7.54365	7.4723	7.46667	7.44382	7.40544	7.39146	7.47629	7.53526	7.60906	7.65774	7.72192	7.76077	7.97006	8.14047	8.2753	8.37762	8.48863	8.56889	8.62113	8.7621	8.98469
	6.85981	6.86186	6.84568	6.89223	6.91877	6.92547	6.91501	6.88992	6.96589	7.13312	7.26748	7.44848	7.63118	7.77996	7.93358	8.16873	8.35689	8.55129	8.70686	8.82691	8.91282	8.97098	8.9997	9.00586	8.99081	8.99075	8.97254	8.97137	8.98895	8.98347	8.95715	8.91203	8.84401	8.76709	8.67665	8.61167	8.5707	8.51405	8.44169	8.3953	8.33336	8.25663	8.16838	8.10659	8.07057	8.01621	7.9836	8.01583	8.02673
	8.02195	7.98207	7.92614	7.89584	7.8863	7.89716	7.88983	7.86357	7.89863	7.94993	7.97571	8.0192	8.15192	8.25072	8.47879	8.69991	8.88082	9.02331	9.17074	9.28234	9.39959	9.56004	9.68248	9.84609	10.1249	10.3907	10.6064	10.7763	10.9435	11.0688	11.1917	11.2786	11.4456	11.6077	11.7269	11.8451	11.924	12.0436	12.1207	12.2024	12.2848	12.3693	12.4922	12.5745	12.6574	12.779	12.8587	12.8985	12.9429
	11.8081	11.6954	11.6039	11.4935	11.4045	11.2977	11.1734	11.0717	10.9541	10.8225	10.7152	10.5934	10.458	10.3106	10.1527	10.1775	10.2124	10.2204	10.2041	10.241	10.2883	10.3842	10.4445	10.5142	10.5514	10.5608	10.5442	10.5416	10.5132	10.4642	10.4333	10.3788	10.3448	10.3269	10.2844	10.2623	10.2937	10.2967	10.3141	10.3061	10.2701	10.2137	10.1416	10.0897	10.058	10.0044	9.96968	9.91528	9.84242
	15.667	15.9203	16.1107	16.2447	16.3281	16.4798	16.6145	16.7368	16.846	16.9048	16.9945	17.0352	17.0699	17.0598	17.0101	16.9246	16.8845	16.8464	16.7718	16.7028	16.6007	16.5455	16.4946	16.4092	16.3313	16.2578	16.1925	16.0949	15.9674	15.8156	15.6407	15.4452	15.27	15.0751	14.8603	14.6714	14.5039	14.3929	14.259	14.1038	13.9682	13.8131	13.6773	13.522	13.35	13.1627	12.961	12.8252	12.7093
	18.5062	18.6331	18.8954	19.1252	19.3627	19.6839	19.9694	20.256	20.5831	20.9451	21.2604	21.5343	21.7309	21.9338	22.1036	22.2805	22.4642	22.6537	23.0022	23.3003	23.6306	23.9115	24.2239	24.4464	24.6679	24.8862	25.0629	25.2399	25.3399	25.4093	25.4492	25.6164	25.7426	25.9897	26.2289	26.4214	26.6086	26.7495	26.8942	27.0745	27.1749	27.3152	27.4932	27.5888	27.6088	27.6379	27.6377	27.57	27.4449
	8.45985	8.36967	8.30651	8.22875	8.13963	8.03963	7.92916	7.81116	7.68324	7.62835	7.56055	7.48122	7.42914	7.36515	7.36645	7.38846	7.42916	7.48495	7.51926	7.5307	7.5614	7.57111	7.60185	7.6116	7.6398	7.68547	7.74681	7.78299	7.83633	7.90427	7.9469	8.04323	8.11122	8.23097	8.35467	8.4474	8.51364	8.58998	8.71523	8.96032	9.35326	9.68818	10.0057	10.3084	10.6719	11.0513	11.4082	11.8192	12.1995
	13.7286	13.6679	13.6955	13.688	13.6869	13.7301	13.7366	13.708	13.7262	13.7473	13.7363	13.7319	13.6927	13.6254	13.5721	13.4907	13.385	13.2966	13.1841	13.0518	12.9394	12.8069	12.7717	12.7469	12.7333	12.7282	12.77	12.8933	12.9734	13.0149	13.0607	13.0703	13.1244	13.1413	13.127	13.1195	13.1197	13.0886	13.0301	12.947	12.841	12.7529	12.6411	12.5882	12.5104	12.487	12.4336	12.3572	12.2578
	14.3848	14.2748	14.1796	14.0982	14.0293	13.9719	13.9635	13.9227	13.9677	14.0136	14.0217	14.0341	14.0503	14.0315	13.9812	13.9407	13.9093	13.8861	13.8705	13.8234	13.7478	13.6468	13.5613	13.49	13.4317	13.3855	13.3117	13.2517	13.1659	13.0953	13.0002	12.9217	12.8199	12.6972	12.5561	12.4752	12.3723	12.3266	12.2942	12.3123	12.2995	12.297	12.2654	12.2461	12.2378	12.2012	12.1382	12.0915	12.0196
	10.7827	11.2071	11.6019	11.9708	12.3135	12.787	13.2233	13.5867	13.9599	14.3794	14.7248	15.0023	15.2177	15.4523	15.6286	15.866	16.119	16.3487	16.5177	16.6313	16.6928	16.787	16.8324	16.871	16.8665	16.8223	16.7799	16.6989	16.6276	16.5609	16.4612	16.3309	16.2133	16.0691	15.9004	15.71	15.5003	15.2728	15.0315	14.7774	14.5123	14.2371	13.9541	13.6648	13.368	13.0708	12.77	12.4674	12.2031
	13.5446	13.3302	13.1045	12.8691	12.6256	12.3751	12.1575	11.9699	11.7718	11.5645	11.4261	11.2737	11.1474	11.0066	10.853	10.6882	10.5904	10.4766	10.3488	10.2086	10.0574	9.93501	9.80065	9.77083	9.72061	9.69041	9.64003	9.60987	9.59808	9.56458	9.54987	9.51385	9.5737	9.64343	9.72195	9.80823	9.86297	9.96575	10.0734	10.2236	10.3351	10.4498	10.6055	10.7978	10.9845	11.1273	11.3451	11.5152	11.7951
fast ramp
	11.2487	11.2959	11.3516	11.4508	11.5157	11.582	11.6552	11.732	11.7726	11.7813	11.7611	11.7165	11.6482	11.5962	11.5599	11.4986	11.4166	11.3152	11.1965	11.0632	10.9146	10.7558	10.6624	10.5525	10.4279	10.2903	10.1421	9.98391	9.89373	9.78689	9.66856	9.53848	9.3981	9.24787	9.09075	8.92696	8.75666	8.73512	8.73402	8.7506	8.74394	8.79206	8.89298	8.96396	9.00685	9.06174	9.16738	9.27952	9.35719
	10.5785	10.6581	10.7815	10.9058	11.0683	11.2281	11.3835	11.5746	11.7958	11.9679	12.2101	12.4386	12.6165	12.7859	12.9471	13.1005	13.2465	13.4621	13.702	13.9247	14.1699	14.3964	14.6438	14.8703	15.1558	15.3781	15.6193	15.838	16.0347	16.3305	16.5976	16.8765	17.1271	17.3898	17.6237	17.7942	17.9445	18.0378	18.1561	18.2565	18.3806	18.4508	18.5471	18.6669	18.7308	18.7441	18.7108	18.6752	18.5969
	14.1998	14.3491	14.4517	14.5101	14.5276	14.5464	14.5295	14.5188	14.5514	14.5846	14.6174	14.6123	14.6479	14.6468	14.6118	14.5454	14.4873	14.4769	14.5489	14.6178	14.722	14.7821	14.8013	14.821	14.8427	14.8262	14.8151	14.8074	14.766	14.7318	14.7041	14.7208	14.7393	14.7584	14.7415	14.7669	14.8323	15.0855	15.3946	15.7144	15.9663	16.1947	16.4387	16.6211	16.9768	17.2583	17.5086	17.8075	18.1915
	11.4248	11.4771	11.5371	11.5639	11.5991	11.6416	11.6891	11.705	11.7299	11.802	11.9142	12.104	12.322	12.53	12.6883	12.9539	13.2027	13.3963	13.5388	13.7131	13.8373	13.9176	13.9946	14.0318	14.0697	14.1087	14.1479	14.1514	14.1593	14.1327	14.0724	14.0636	14.0596	14.0234	13.9573	13.8643	13.7855	13.6814	13.5538	13.4453	13.3134	13.1641	12.9959	12.8144	12.618	12.4494	12.2672	12.1123	11.9434
	8.32955	8.19387	8.05243	7.90443	7.75082	7.59501	7.51267	7.45865	7.43039	7.42465	7.44095	7.47637	7.52898	7.55868	7.7585	7.95916	8.19932	8.39712	8.55612	8.718	8.84373	8.97482	9.07209	9.17688	9.28822	9.40438	9.52628	9.65228	9.81918	9.9468	10.1545	10.3174	10.4411	10.5282	10.6203	10.6775	10.7047	10.7413	10.748	10.7668	10.7598	10.7279	10.6726	10.6747	10.6512	10.6814	10.7216	10.7325	10.7151
	17.5345	17.6645	17.741	17.7679	17.7867	17.763	17.7368	17.7067	17.6405	17.5387	17.4432	17.3153	17.1967	17.0486	16.9123	16.7863	16.6715	16.5279	16.3579	16.166	15.9913	15.7961	15.5818	15.4268	15.2872	15.1637	15.0934	15.0323	14.9403	14.8224	14.7563	14.7006	14.6919	14.6491	14.6121	14.543	14.4866	14.5145	14.5444	14.576	14.7233	14.8599	14.9474	15.1452	15.364	15.5646	15.7858	16.0626	16.314
	9.90473	9.7717	9.62891	9.4768	9.35327	9.22086	9.11748	9.00225	8.95072	8.92273	8.91449	8.88664	8.87866	8.85032	8.80192	8.77716	8.73388	8.67223	8.63494	8.65818	8.65862	8.63756	8.59877	8.54237	8.51018	8.53752	8.5411	8.52397	8.56573	8.62149	8.68893	8.76846	8.85792	8.95444	9.13545	9.27827	9.42374	9.53291	9.68568	9.80168	9.88247	9.93288	9.95229	9.94862	9.95999	10.0224	10.0943	10.212	10.3325
	7.3499	7.61773	7.8411	8.02537	8.17301	8.32552	8.48121	8.64108	8.80354	8.9296	9.06078	9.19628	9.29445	9.40023	9.47522	9.55888	9.61185	9.6727	9.82225	9.9342	10.0119	10.0967	10.1494	10.2881	10.4658	10.6017	10.6994	10.7607	10.8305	10.8679	10.8759	10.8573	10.8146	10.8645	10.8846	10.9144	10.9154	10.8911	10.8423	10.7732	10.7235	10.6887	10.6343	10.5588	10.543	10.5403	10.5527	10.5763	10.5733
	12.3474	12.3367	12.2985	12.273	12.2207	12.1828	12.1569	12.1054	12.0684	12.1195	12.2153	12.2703	12.33	12.4331	12.4958	12.5621	12.6305	12.6615	12.6603	12.6665	12.6812	12.6644	12.619	12.5479	12.4538	12.339	12.2049	12.0553	11.8913	11.7138	11.5636	11.4001	11.2251	11.0399	10.9237	10.8692	10.8324	10.7725	10.8068	10.813	10.832	10.8225	10.8274	10.8035	10.7578	10.7674	10.7514	10.7488	10.8751
	18.2743	18.1093	17.9193	17.7038	17.506	17.2845	17.0437	16.7854	16.5108	16.2605	15.997	15.7973	15.694	15.5633	15.4454	15.302	15.1742	15.0232	14.85	14.7355	14.6352	14.548	14.4728	14.3704	14.3586	14.3521	14.3121	14.2419	14.1428	14.1736	14.2445	14.2755	14.3072	14.4168	14.4825	14.5842	14.6799	14.8075	14.8884	14.9647	15.0748	15.176	15.2323	15.2846	15.2963	15.2705	15.2876	15.2667	15.3265
	3.3804	3.53531	3.66708	3.77758	3.86858	3.94172	4.07523	4.18635	4.27693	4.34873	4.40334	4.44229	4.50532	4.55163	4.58271	4.59993	4.60458	4.59782	4.65749	4.7004	4.7664	4.81479	4.84712	4.86484	4.94602	5.08442	5.23591	5.43724	5.60648	5.78464	6.00879	6.19732	6.39153	6.55205	6.75842	6.96744	7.17835	7.35211	7.53021	7.75016	7.9691	8.30167	8.62121	8.88983	9.11174	9.32922	9.50381	9.67754	9.81172
	10.027	9.93205	9.86086	9.77298	9.70858	9.62721	9.6074	9.56577	9.50615	9.46796	9.41002	9.33516	9.24518	9.14258	9.02715	8.90203	8.76765	8.62435	8.47412	8.31884	8.1577	8.0308	7.97439	7.98024	7.9665	7.93594	7.9269	7.97654	8.15329	8.29535	8.44414	8.74961	9.04179	9.36381	9.74455	10.1066	10.4485	10.8864	11.2959	11.7162	12.1454	12.6191	13.0952	13.494	13.8236	14.1247	14.4427	14.696	14.9287
	21.6072	21.4419	21.2413	21.086	20.9337	20.7461	20.527	20.2799	20.0081	19.7145	19.4404	19.1845	18.9073	18.6115	18.3379	18.0468	17.7788	17.5707	17.3389	17.1279	17.0104	16.8611	16.6882	16.4904	16.4271	16.37	16.2785	16.1962	16.0814	15.941	15.7734	15.6233	15.567	15.5175	15.434	15.3591	15.2957	15.2394	15.1521	15.0754	15.0094	14.9139	14.9446	14.9359	14.8941	14.8192	14.7553	14.699	14.6538
	8.45577	8.34312	8.22214	8.13063	8.02586	7.91436	7.7946	7.74437	7.68044	7.681	7.66319	7.62708	7.5787	7.5169	7.4431	7.43362	7.40898	7.3682	7.31459	7.28619	7.24311	7.18771	7.15884	7.11483	7.05719	6.98901	6.94815	6.93462	6.94254	7.01151	7.05725	7.1202	7.19602	7.24993	7.28147	7.32933	7.43268	7.50932	7.59917	7.66153	7.85312	8.0086	8.1686	8.33229	8.46059	8.59405	8.73269	8.87652	9.06227
	14.5148	14.4575	14.4472	14.441	14.4009	14.3703	14.3843	14.3628	14.3474	14.3385	14.2955	14.2235	14.1619	14.1108	14.0319	14.0404	14.0146	13.9596	13.9916	14.0249	14.0991	14.2095	14.2755	14.3388	14.3628	14.3887	14.4538	14.4791	14.505	14.609	14.6692	14.8404	14.9609	15.0342	15.1023	15.1295	15.2333	15.3293	15.3789	15.4263	15.4317	15.398	15.3317	15.2752	15.2261	15.1455	15.0356	14.9013	14.7818
	6.39403	6.49095	6.60156	6.68594	6.74639	6.78503	6.80387	6.84308	6.939	7.00928	7.09456	7.19321	7.34207	7.49765	7.6206	7.75208	7.85261	7.92489	8.04815	8.14055	8.24314	8.31636	8.40119	8.49632	8.56219	8.60143	8.61647	8.60959	8.58288	8.5383	8.47765	8.40261	8.31472	8.21542	8.10603	8.02613	7.93473	7.83317	7.72263	7.60425	7.47904	7.34796	7.21187	7.07159	6.92783	6.81963	6.7055	6.58629	6.46275
	11.4338	11.4963	11.5639	11.6742	11.7463	11.7836	11.7892	11.7664	11.7177	11.6457	11.5529	11.4799	11.3864	11.2748	11.1853	11.0778	10.9541	10.8545	10.8144	10.7899	10.7436	10.6762	10.5898	10.4856	10.3672	10.2738	10.1639	10.0403	9.98207	9.90565	9.81294	9.78242	9.73154	9.69986	9.64893	9.57989	9.49464	9.43327	9.35273	9.26005	9.15244	9.07329	9.05679	9.02032	8.96587	8.93278	8.88153	8.81486	8.73355
	11.7366	11.7207	11.6776	11.6117	11.6002	11.6014	11.5749	11.5226	11.4486	11.3544	11.2805	11.186	11.073	10.946	10.8434	10.7239	10.5911	10.4841	10.4007	10.3005	10.1845	10.0552	9.91519	9.76487	9.60478	9.43788	9.30278	9.1584	9.00598	8.88329	8.75191	8.61302	8.46686	8.39119	8.30275	8.24134	8.16532	8.11627	8.1293	8.12175	8.1331	8.12398	8.09636	8.05292	7.99446	7.92255	7.83778	7.7816	7.71225
	10.0261	10.0404	10.0686	10.0702	10.1619	10.2599	10.3625	10.4682	10.5397	10.616	10.6989	10.7876	10.8423	10.9034	10.9694	11.0029	11.0478	11.0622	11.1256	11.1564	11.1954	11.2022	11.2217	11.2517	11.2871	11.2938	11.2747	11.2305	11.2004	11.1482	11.112	11.0536	10.9727	10.9126	10.833	10.7344	10.6196	10.5296	10.4231	10.3778	10.313	10.2298	10.1302	10.0535	9.99929	9.92648	9.87536	9.8056	9.71745
	10.7551	10.7733	10.7633	10.7295	10.6733	10.5963	10.6155	10.6093	10.5785	10.5629	10.5245	10.5013	10.457	10.3887	10.3045	10.202	10.0857	9.95646	9.81571	9.6632	9.50461	9.3376	9.16503	8.9879	8.80539	8.61925	8.42943	8.23753	8.04591	7.85254	7.6972	7.57664	7.4887	7.38961	7.28313	7.20691	7.19914	7.21334	7.32239	7.44019	7.56897	7.66739	7.73898	7.82366	7.88162	7.91528	7.92429	7.91683	7.8904
	11.3505	11.6564	11.9055	12.1793	12.398	12.6048	12.8387	13.0197	13.1909	13.3145	13.3946	13.4353	13.4784	13.5238	13.5327	13.5469	13.5658	13.5508	13.5049	13.4312	13.371	13.2847	13.175	13.0444	12.972	12.8755	12.9111	12.9125	12.8831	12.8259	12.7436	12.6388	12.5906	12.5171	12.4592	12.4538	12.4193	12.397	12.4239	12.4955	12.5306	12.6092	12.6503	12.6575	12.6722	12.6937	12.683	12.8349	12.9802
	8.81952	8.93801	9.13818	9.29751	9.57295	9.87692	10.166	10.4042	10.5949	10.7807	10.9615	11.099	11.1971	11.2583	11.326	11.3596	11.4021	11.4134	11.3965	11.3541	11.2887	11.2411	11.1712	11.0806	10.9731	10.9263	10.8581	10.8089	10.777	10.7216	10.6469	10.5539	10.5213	10.5053	10.5424	10.5885	10.6441	10.6683	10.7031	10.7858	10.9125	11.0387	11.2041	11.3272	11.4116	11.6134	11.8075	11.9934	12.1314
	14.8381	14.833	14.7937	14.7997	14.7691	14.7078	14.6174	14.5374	14.4296	14.3768	14.2948	14.1841	14.0526	13.9002	13.7275	13.5394	13.3761	13.2341	13.0749	12.8997	12.7097	12.5084	12.2956	12.1129	11.9564	11.7871	11.6442	11.5247	11.4284	11.314	11.222	11.112	10.9861	10.9602	10.9116	10.8799	10.8638	10.8233	10.8369	10.8616	10.859	10.8692	10.8908	10.9221	10.9635	10.9749	10.9583	10.918	10.8547
	16.5572	16.4845	16.3786	16.2822	16.1954	16.155	16.1184	16.0853	16.0171	15.994	15.935	15.9964	16.0138	16.0306	16.0077	15.9864	16.0066	15.9859	16.0826	16.171	16.366	16.5418	16.699	16.8024	16.9327	17.0478	17.1505	17.3178	17.503	17.7072	17.8865	18.0078	18.1899	18.3096	18.4135	18.5404	18.7261	18.8496	19.0315	19.2275	19.3564	19.4687	19.6007	19.6709	19.7276	19.7703	19.8002	19.7802	19.7541
	11.8053	11.7805	11.7685	11.7279	11.7033	11.6531	11.6942	11.7428	11.7579	11.7436	11.7786	11.7829	11.798	11.8586	11.9243	11.9545	11.9934	12.0001	11.9775	11.9278	11.8928	11.8711	11.8615	11.8638	11.8377	11.8242	11.8223	11.7924	11.7356	11.6963	11.632	11.5854	11.6673	11.7145	11.7301	11.7163	11.676	11.6109	11.5252	11.4193	11.2964	11.159	11.0082	10.9223	10.8177	10.6973	10.5637	10.4177	10.2574
	8.15021	8.25343	8.32715	8.37485	8.3981	8.39916	8.38014	8.37965	8.47595	8.54208	8.5824	8.63511	8.66389	8.66762	8.68863	8.76531	8.81384	8.87429	8.90784	8.91695	8.94059	8.94314	8.92332	8.92076	8.9363	8.93072	8.94194	8.96655	8.96731	9.06327	9.20344	9.34912	9.4578	9.57276	9.65311	9.74283	9.83748	9.90048	9.93219	9.93968	9.92025	9.8815	9.82208	9.78411	9.72563	9.68875	9.63234	9.59674	9.54169
	7.77695	7.71989	7.64733	7.56506	7.47343	7.37275	7.26154	7.14351	7.0605	6.96774	6.86719	6.79819	6.75874	6.74362	6.71466	6.67244	6.61832	6.5527	6.51772	6.47057	6.45087	6.41684	6.40995	6.38676	6.35135	6.34337	6.32106	6.32076	6.30614	6.27948	6.35458	6.40904	6.48058	6.5682	6.63182	6.67356	6.77127	6.88183	6.96541	7.02524	7.06261	7.1188	7.19106	7.23934	7.26409	7.27083	7.29628	7.34107	7.36495
	11.9066	11.7503	11.5809	11.4002	11.2853	11.1545	11.0479	11.0019	10.9715	10.9954	10.9917	10.9622	10.9085	10.8715	10.8504	10.883	10.8865	10.8629	10.8941	10.8964	10.8716	10.9751	11.0834	11.155	11.1932	11.2387	11.2531	11.2402	11.2776	11.2837	11.3016	11.2916	11.2549	11.1957	11.1513	11.0871	11.0026	10.8999	10.7811	10.6471	10.5014	10.3829	10.2509	10.1447	10.0627	9.96456	9.89122	9.80133	9.69668
	10.9765	11.1454	11.3868	11.5782	11.7987	12.006	12.1664	12.3618	12.585	12.7962	12.9944	13.1811	13.357	13.5236	13.6805	13.7856	13.9671	14.0972	14.1814	14.2246	14.229	14.1992	14.1374	14.0496	13.9358	13.8005	13.722	13.6175	13.5288	13.4556	13.3564	13.2358	13.0943	12.9342	12.7601	12.5723	12.41	12.2728	12.1177	11.9502	11.8085	11.6523	11.4832	11.3403	11.1849	11.0169	10.8394	10.7289	10.6417
	7.59547	7.40767	7.22012	7.03325	6.84743	6.66129	6.517	6.37094	6.22363	6.07553	5.92707	5.77779	5.66642	5.59043	5.51	5.42412	5.33094	5.27473	5.24969	5.21282	5.16869	5.11646	5.05617	4.9887	4.91654	4.84036	4.79828	4.74708	4.69107	4.70595	4.78408	4.84335	4.88626	4.9109	4.92223	4.95904	4.98218	4.99126	4.9876	5.01079	5.01727	5.01364	4.99843	4.97192	4.93607	4.89269	4.8418	4.93767	5.01266
	23.9789	23.9539	23.8734	23.8204	23.7157	23.6037	23.4453	23.247	23.0113	22.7825	22.522	22.2311	21.9541	21.6494	21.3205	21.0136	20.6868	20.3794	20.051	19.706	19.3477	18.9765	18.7122	18.5034	18.3062	18.0864	17.9237	17.8473	17.8131	17.7363	17.627	17.6011	17.5349	17.4741	17.3757	17.3186	17.3065	17.2534	17.2044	17.1574	17.0715	16.9539	16.8079	16.6751	16.5902	16.513	16.4422	16.3398	16.2084
	26.1616	26.2277	26.2266	26.2024	26.195	26.1642	26.0733	26.045	25.9573	25.8163	25.6273	25.3953	25.1233	24.8957	24.6306	24.3304	24.156	23.9406	23.6889	23.4797	23.2738	23.0285	22.7551	22.4927	22.3169	22.1797	22.0811	21.9743	21.8278	21.6825	21.4977	21.3185	21.1832	21.0862	20.9483	20.8111	20.6774	20.5823	20.4863	20.3508	20.1805	20.016	19.8203	19.5961	19.3466	19.1515	18.967	18.7548	18.5958
	10.8788	10.935	10.998	11.0688	11.1824	11.256	11.3358	11.3817	11.5095	11.6359	11.7234	11.8121	11.8624	11.8811	11.9089	11.9057	11.9109	11.9656	12.0266	12.0489	12.0828	12.2365	12.383	12.6018	12.8081	12.9641	13.1144	13.2191	13.2832	13.3097	13.3002	13.2992	13.2665	13.2437	13.1916	13.1104	13.0081	12.8854	12.8188	12.7288	12.6178	12.5625	12.5599	12.5277	12.4679	12.4207	12.39	12.4469	12.508
	6.41359	6.38275	6.33705	6.39807	6.43888	6.53464	6.64481	6.7661	6.86133	7.00698	7.12287	7.28832	7.41897	7.51773	7.78338	8.04354	8.2947	8.50543	8.71161	8.95654	9.19432	9.42329	9.6104	9.75503	9.86509	10.0179	10.1715	10.2837	10.439	10.6288	10.8135	11.034	11.2071	11.4505	11.6834	11.9029	12.1115	12.3122	12.502	12.7189	12.9633	13.1927	13.3672	13.4941	13.6534	13.7634	13.8709	13.9736	14.0333
	12.0926	12.3779	12.6067	12.7837	12.9134	13.0768	13.1936	13.2678	13.3801	13.5267	13.6654	13.7969	13.883	14.0813	14.2272	14.4021	14.5645	14.7535	14.8894	14.977	15.0589	15.1357	15.1691	15.2399	15.3828	15.5523	15.7837	16.0706	16.5221	17.0448	17.5539	18.0112	18.5355	19.0425	19.6862	20.3752	21.0269	21.6432	22.2262	22.8542	23.5215	24.2228	24.9148	25.7118	26.4486	27.0906	27.6839	28.1932	28.6637
	7.29534	7.27477	7.23795	7.18732	7.12518	7.08946	7.04104	6.97958	6.9857	6.9729	6.94551	6.94251	6.92152	6.88764	6.8397	6.77995	6.70968	6.62833	6.54134	6.44702	6.34372	6.2367	6.16414	6.12214	6.10531	6.11631	6.15001	6.23998	6.30807	6.35545	6.38315	6.39299	6.42413	6.43437	6.50481	6.5537	6.58303	6.63383	6.70319	6.7875	6.9226	7.02652	7.10703	7.20129	7.2694	7.39127	7.52145	7.62045	7.69096
	11.2712	11.3822	11.4946	11.569	11.6479	11.7675	11.8485	11.9703	12.0504	12.0958	12.1464	12.1617	12.2248	12.2913	12.3222	12.3183	12.3262	12.3032	12.2531	12.2553	12.2664	12.2481	12.2024	12.2855	12.3314	12.3436	12.3253	12.2795	12.207	12.1516	12.0733	12.0121	11.9666	11.896	11.8038	11.7307	11.6731	11.7108	11.7162	11.6923	11.6428	11.6103	11.5515	11.4716	11.3729	11.2565	11.1235	11.015	10.8907
	8.512	8.66429	8.81899	9.01465	9.28613	9.50969	9.68935	9.82887	9.92831	9.99791	10.0371	10.0478	10.0345	10.0743	10.0864	10.0742	10.0391	9.98355	9.9095	9.81807	9.7128	9.70952	9.68345	9.63597	9.57091	9.48926	9.43118	9.35533	9.26269	9.15926	9.04303	8.91631	8.8196	8.71027	8.59143	8.4626	8.32672	8.18311	8.03365	7.88012	7.79917	7.70737	7.64347	7.64499	7.62819	7.59398	7.58328	7.67058	7.73042
	8.66296	8.64665	8.61132	8.55887	8.49106	8.4095	8.3157	8.21105	8.09682	8.01256	7.91641	7.84974	7.76904	7.71751	7.65081	7.60967	7.55678	7.60601	7.74753	7.89552	8.00978	8.09493	8.19108	8.2961	8.3722	8.41943	8.48126	8.51784	8.56904	8.59413	8.63555	8.65249	8.64724	8.62106	8.61604	8.59014	8.6238	8.63374	8.6222	8.5904	8.54199	8.47788	8.39885	8.30817	8.243	8.16261	8.07371	7.9732	7.86325
	18.5945	18.7848	18.9124	18.9828	19.0388	19.0451	19.043	19.0323	18.979	18.9248	18.9458	18.9188	18.8887	18.8539	18.7784	18.6655	18.6313	18.5569	18.4461	18.3404	18.2018	18.1858	18.1671	18.1446	18.1969	18.2	18.1979	18.1919	18.2191	18.3511	18.4676	18.53	18.5798	18.6574	18.7224	18.7366	18.705	18.631	18.5205	18.3765	18.24	18.0739	17.9173	17.7337	17.5646	17.3689	17.1513	17.0646	16.9854
	7.74128	7.77506	7.82549	7.85251	7.85828	7.84481	7.81311	7.88171	7.92504	7.98376	8.01789	8.028	8.01881	7.99223	7.94917	7.92966	7.9315	7.95265	7.98952	8.0055	8.03927	8.04813	8.0778	8.08457	8.11063	8.11321	8.13623	8.1377	8.11881	8.15994	8.17774	8.17269	8.18865	8.25861	8.3039	8.32512	8.32024	8.30008	8.29789	8.3536	8.38233	8.39077	8.41762	8.42189	8.40487	8.37029	8.31823	8.24786	8.16863
	16.5091	16.5612	16.6841	16.7547	16.8554	16.9073	17.0674	17.2484	17.4086	17.5898	17.7885	17.926	18.0453	18.1495	18.1989	18.2011	18.1606	18.1182	18.1143	18.1436	18.1643	18.179	18.149	18.0795	18.012	17.9455	17.8793	17.8177	17.7579	17.6999	17.6044	17.477	17.3193	17.1353	16.9281	16.7011	16.5327	16.341	16.1654	15.9696	15.7928	15.5944	15.3786	15.1459	14.9002	14.6807	14.4472	14.2399	14.0185
	16.6829	16.5957	16.4773	16.4077	16.3824	16.3206	16.2641	16.327	16.3449	16.3598	16.3742	16.3475	16.2845	16.227	16.1363	16.0524	15.9783	15.8724	15.7787	15.6556	15.5461	15.4868	15.4346	15.3498	15.2749	15.1699	15.0404	14.8858	14.7504	14.5929	14.4147	14.2201	14.0485	13.8973	13.7282	13.5426	13.3399	13.1655	13.0147	12.884	12.7367	12.6499	12.5403	12.4505	12.3397	12.2484	12.175	12.1171	12.0368
	9.35291	9.56795	9.85393	10.2443	10.649	10.9899	11.388	11.7979	12.2532	12.6376	13.0328	13.3569	13.6209	13.8656	14.1675	14.4085	14.6298	14.9495	15.2416	15.4688	15.7151	15.9389	16.1026	16.2133	16.3124	16.3641	16.3719	16.3392	16.309	16.2438	16.1844	16.1306	16.0819	15.9987	15.9245	15.857	15.7974	15.705	15.5832	15.4375	15.2681	15.0793	14.8726	14.6877	14.4863	14.3079	14.1117	13.9013	13.6771
	6.52706	6.50132	6.46161	6.41104	6.38829	6.35156	6.30393	6.28497	6.25281	6.20537	6.14916	6.08525	6.0129	5.93395	5.84668	5.75372	5.65754	5.55448	5.44959	5.33997	5.26543	5.18614	5.10191	5.01343	4.92388	4.86863	4.80787	4.77896	4.74138	4.69692	4.68387	4.73763	4.77501	4.79747	4.80638	4.80302	4.78769	4.8391	4.87491	4.97158	5.04804	5.18107	5.32656	5.44717	5.57998	5.6885	5.77316	5.8744	5.99038
	12.0017	11.8524	11.6891	11.5127	11.3631	11.2398	11.1015	10.9491	10.8251	10.6871	10.5369	10.4134	10.2768	10.1296	9.97231	9.84376	9.77984	9.77708	9.78968	9.77779	9.78214	9.80116	9.8317	9.83756	9.89619	10.0007	10.1106	10.1868	10.2306	10.5153	10.7862	11.0057	11.2531	11.5285	11.7887	11.996	12.1543	12.3461	12.4894	12.7035	12.907	13.0596	13.2049	13.3825	13.5114	13.5959	13.6783	13.7588	13.8372
	8.95662	9.10538	9.37413	9.59497	9.88784	10.1677	10.3959	10.5784	10.7559	10.8918	11.0646	11.1955	11.324	11.4132	11.5442	11.6336	11.6875	11.7485	11.7757	11.8081	11.8117	11.8236	11.8069	11.7646	11.6966	11.608	11.5002	11.3753	11.2343	11.1199	10.9883	10.8813	10.7594	10.6243	10.5152	10.3888	10.2523	10.1043	9.94633	9.77976	9.60579	9.42552	9.27663	9.15982	9.03148	8.89383	8.74893	8.59701	8.47746
	14.5808	14.3039	14.0201	13.7675	13.507	13.2383	13.0412	12.8284	12.606	12.3755	12.2158	12.0789	11.9254	11.8373	11.7242	11.6372	11.5309	11.4839	11.5292	11.5427	11.6391	11.7011	11.8443	11.9449	12.0858	12.2229	12.3153	12.4104	12.5428	12.6284	12.7191	12.8083	12.897	13.024	13.1063	13.1886	13.271	13.3523	13.3924	13.4333	13.44	13.4156	13.3583	13.3162	13.3231	13.2978	13.3582	13.417	13.4773
	15.961	15.8659	15.7428	15.7098	15.6427	15.5447	15.4574	15.3408	15.238	15.1087	14.9933	14.854	14.7685	14.6943	14.593	14.5426	14.4631	14.3943	14.2977	14.2156	14.1065	13.9742	13.8221	13.6516	13.464	13.263	13.0497	12.8238	12.6673	12.5723	12.6098	12.6137	12.5865	12.6094	12.676	12.7069	12.7046	12.7107	12.6843	12.631	12.6685	12.6724	12.6833	12.7396	12.8753	12.9674	13.0582	13.1101	13.1242
	10.4209	10.3535	10.3062	10.2773	10.3034	10.3025	10.3156	10.4563	10.5587	10.6263	10.7388	10.9302	11.0774	11.1842	11.331	11.4752	11.5784	11.6442	11.7144	11.7501	11.8311	11.9147	12.0003	12.0492	12.1415	12.2346	12.443	12.7172	13.05	13.3585	13.6058	13.7973	14.0144	14.2926	14.5104	14.7112	15.0114	15.2857	15.5742	15.8365	16.0363	16.2939	16.4883	16.625	16.7858	16.9297	17.0197	17.0606	17.0571
slow ramp
	19.8504	19.8015	19.7868	19.7257	19.6617	19.5579	19.4941	19.39	19.2873	19.3026	19.2706	19.2333	19.2296	19.2589	19.2395	19.1762	19.1501	19.1193	19.045	18.9333	18.7873	18.6104	18.4445	18.2504	18.0698	17.8634	17.71	17.5683	17.3982	17.2413	17.0583	16.8505	16.6239	16.3794	16.1192	15.8446	15.6351	15.4082	15.1672	14.9121	14.6458	14.4091	14.1991	13.9736	13.7754	13.5641	13.3372	13.1035	12.8983
	19.4745	19.5045	19.5619	19.6057	19.6371	19.6571	19.6669	19.6672	19.6975	19.7164	19.7633	19.7588	19.8227	19.8334	19.7959	19.7533	19.7828	19.7624	19.7353	19.7406	19.8118	19.9832	20.0917	20.1795	20.2484	20.2991	20.4526	20.6578	20.8301	20.9763	21.0586	21.2756	21.4979	21.7247	21.9557	22.1866	22.537	22.838	23.0951	23.272	23.4159	23.5671	23.6862	23.7751	23.8757	23.9483	23.9577	23.9468	23.9192
	10.3089	10.2107	10.0966	10.0077	9.90427	9.90048	9.87511	9.82867	9.76327	9.71923	9.69461	9.64928	9.58446	9.54132	9.47868	9.40108	9.34515	9.27222	9.18579	9.12238	9.08243	9.02463	8.95168	8.86352	8.76348	8.6504	8.52827	8.39743	8.25987	8.11491	7.96525	7.8066	7.68603	7.59696	7.53661	7.46403	7.41977	7.36121	7.4066	7.46841	7.54493	7.59536	7.62288	7.62703	7.65339	7.65985	7.72333	7.79985	7.88794
	9.68326	9.58708	9.4764	9.39287	9.2941	9.18342	9.05973	8.92616	8.78569	8.63769	8.48323	8.32329	8.15878	7.99051	7.8184	7.68323	7.54265	7.39665	7.28612	7.16877	7.0839	6.99025	6.88804	6.77911	6.66439	6.54554	6.42072	6.29155	6.23886	6.17548	6.10426	6.02358	5.97622	5.91916	5.89181	5.85219	5.80237	5.7443	5.7156	5.67684	5.62741	5.60847	5.57798	5.57549	5.63669	5.71701	5.81444	5.96549	6.08797
	13.5977	13.3816	13.1909	13.0636	12.9189	12.7948	12.6528	12.4943	12.3595	12.2073	12.1172	12.0076	11.9174	11.8083	11.6814	11.5389	11.3825	11.2138	11.0729	10.9575	10.8636	10.7544	10.63	10.5306	10.4922	10.5851	10.644	10.7102	10.7839	10.8231	10.9488	11.0372	11.0901	11.1499	11.2167	11.2495	11.2533	11.23	11.258	11.3315	11.3727	11.4204	11.4754	11.4971	11.5293	11.5301	11.5409	11.5624	11.5934
	15.3185	15.1346	14.9321	14.7134	14.5189	14.3084	14.0838	13.8471	13.6	13.3441	13.0808	12.8498	12.6102	12.4018	12.1837	11.9573	11.7241	11.4852	11.2801	11.106	10.922	10.768	10.6413	10.6165	10.6071	10.6117	10.629	10.6194	10.6238	10.6792	10.704	10.7009	10.711	10.7331	10.8042	10.8812	10.9634	11.0116	11.0675	11.0917	11.2023	11.314	11.4266	11.5396	11.8063	12.0194	12.2221	12.4531	12.6708
	13.4518	13.541	13.5896	13.6779	13.7253	13.7738	13.785	13.7624	13.7091	13.6283	13.5612	13.5065	13.4249	13.3192	13.2301	13.1181	12.9856	12.8731	12.7407	12.5906	12.4632	12.395	12.3038	12.2304	12.1348	12.0579	12.0746	12.1378	12.1661	12.2011	12.3188	12.396	12.4747	12.5163	12.5241	12.6549	12.7431	12.8309	12.9182	13.0816	13.2366	13.3455	13.4122	13.479	13.5074	13.501	13.5014	13.508	13.4819
	8.40109	8.52691	8.69795	8.86947	9.04356	9.25627	9.42588	9.59609	9.76477	9.97084	10.1335	10.3725	10.6408	10.8941	11.1372	11.4449	11.7736	12.1972	12.5515	12.8805	13.2244	13.6958	14.0898	14.527	14.8889	15.296	15.7038	16.0354	16.3739	16.7163	16.9888	17.3866	17.7027	17.9875	18.2764	18.5352	18.7628	19.0007	19.2091	19.3903	19.584	19.8293	20.0408	20.2994	20.5234	20.7548	20.9147	21.0088	21.083
	10.0512	10.0693	10.0617	10.0685	10.0898	10.1234	10.2065	10.2574	10.3174	10.3855	10.5366	10.6875	10.9128	11.1682	11.4111	11.718	12.0453	12.3895	12.6715	12.8965	13.1078	13.3062	13.454	13.6325	13.7616	13.884	13.9975	14.1077	14.1739	14.2759	14.335	14.3536	14.3371	14.4031	14.5044	14.5624	14.657	14.7068	14.7544	14.7631	14.775	14.789	14.8049	14.8599	14.8734	14.8493	14.8329	14.7803	14.7383
	11.9028	11.9379	12.0563	12.1732	12.3267	12.4746	12.6171	12.7544	12.9251	13.0487	13.1295	13.1714	13.178	13.2294	13.2444	13.2648	13.2517	13.2083	13.1377	13.0425	13.0021	12.9729	13.0691	13.1251	13.2595	13.388	13.5492	13.7778	13.9519	14.1146	14.2283	14.3357	14.3987	14.4598	14.5191	14.5382	14.521	14.4708	14.391	14.2845	14.1542	14.0026	13.8705	13.7564	13.6971	13.6492	13.5734	13.4725	13.3876
	18.2937	18.1019	17.9235	17.7579	17.5658	17.3502	17.1139	16.8593	16.5889	16.3047	16.0855	15.8873	15.7468	15.6206	15.5077	15.4453	15.3521	15.3079	15.2316	15.1647	15.068	14.9831	14.8706	14.7334	14.5743	14.5107	14.457	14.374	14.2647	14.1319	14.0165	13.8787	13.7594	13.6187	13.4973	13.4705	13.4142	13.3313	13.2246	13.2117	13.1685	13.1366	13.1147	13.0638	12.9866	12.9243	12.8371	12.766	12.6714
	13.2341	13.1799	13.0995	13.0339	12.982	12.9041	12.8029	12.6809	12.5403	12.4217	12.3231	12.2814	12.2911	12.2706	12.2613	12.2237	12.1989	12.2242	12.2564	12.2563	12.2271	12.3634	12.4573	12.5894	12.7173	12.8411	12.9226	12.9656	12.9737	12.9502	12.9364	12.8932	12.9376	12.9479	12.9647	12.9483	12.9417	12.905	12.8403	12.752	12.6409	12.5094	12.4364	12.4199	12.3755	12.3041	12.211	12.0986	11.9672
	11.2058	11.4443	11.6713	11.8873	12.0545	12.1771	12.3741	12.5613	12.7008	12.7968	13.0067	13.2423	13.4624	13.6679	13.8588	14.0762	14.2768	14.5002	14.707	14.8591	14.9613	15.0565	15.1068	15.2314	15.3087	15.4189	15.4812	15.6165	15.7777	15.9636	16.208	16.3914	16.5951	16.7783	16.9032	17.0528	17.2634	17.4129	17.5835	17.7728	17.9	18.0893	18.3326	18.5858	18.8475	19.0394	19.1677	19.3534	19.5128
	4.91239	5.05167	5.16568	5.29491	5.39925	5.51917	5.65291	5.76047	5.88245	5.97884	6.05183	6.14183	6.20867	6.29273	6.46889	6.65125	6.80044	6.91926	7.04867	7.149	7.22278	7.27236	7.29992	7.30749	7.29696	7.30844	7.30144	7.27773	7.23898	7.22504	7.19525	7.2279	7.24024	7.23419	7.2115	7.17382	7.12267	7.05944	6.98544	6.90186	6.80982	6.71034	6.60437	6.53112	6.44932	6.35996	6.26397	6.20058	6.12847
	7.65759	7.81629	7.94292	8.03775	8.1436	8.21915	8.26877	8.29401	8.33461	8.35148	8.38519	8.43491	8.45984	8.46141	8.48102	8.5169	8.56742	8.63192	8.70725	8.79301	8.9255	9.10249	9.31769	9.56697	9.80641	10.0389	10.2261	10.3712	10.4779	10.5494	10.6275	10.7111	10.7614	10.7812	10.8503	10.9253	11.0439	11.1249	11.2093	11.2973	11.3509	11.3723	11.3638	11.3299	11.2723	11.1925	11.0945	10.9785	10.885
	14.3607	14.4301	14.6121	14.9329	15.1885	15.422	15.6733	15.8634	15.9968	16.0803	16.1176	16.1513	16.1818	16.2093	16.1956	16.1446	16.0976	16.1319	16.1253	16.1193	16.1139	16.0707	16.0317	15.9566	15.8515	15.7195	15.6376	15.6047	15.5761	15.5899	15.5645	15.5053	15.4123	15.293	15.2254	15.1671	15.1516	15.1423	15.0987	15.0599	15.0282	15.0029	14.9434	14.8532	14.852	14.813	14.7841	14.7603	14.7036
	13.6857	13.5166	13.4857	13.5423	13.5988	13.6559	13.7142	13.7344	13.7191	13.7118	13.6726	13.6037	13.5099	13.4312	13.4048	13.3864	13.3388	13.2981	13.3104	13.289	13.3156	13.3446	13.3398	13.343	13.3115	13.3297	13.3527	13.3792	13.3713	13.3323	13.2668	13.1761	13.1376	13.109	13.0543	13.0488	13.0135	12.9498	12.8612	12.752	12.6212	12.4736	12.347	12.2814	12.1901	12.1202	12.0255	11.911	11.8575
	11.5013	11.6051	11.6731	11.7069	11.7079	11.6825	11.6702	11.6696	11.6797	11.6977	11.6877	11.6509	11.5899	11.5072	11.5191	11.5025	11.4992	11.5056	11.4856	11.4393	11.4094	11.3544	11.2758	11.1794	11.1815	11.1935	11.2159	11.2112	11.1803	11.1623	11.1203	11.1708	11.2291	11.2543	11.2887	11.3321	11.3427	11.3269	11.2848	11.2199	11.1352	11.1464	11.1674	11.2765	11.4252	11.57	11.7885	11.959	12.1607
	12.7815	12.7425	12.7918	12.8068	12.7873	12.7799	12.742	12.6756	12.5868	12.4765	12.346	12.2368	12.1062	11.9633	11.8037	11.7095	11.5938	11.4639	11.3174	11.156	10.9858	10.8064	10.6175	10.4195	10.2171	10.0104	9.79785	9.58376	9.36806	9.14975	8.92869	8.70729	8.48696	8.26904	8.05218	7.83681	7.62073	7.40951	7.19906	6.99056	6.7877	6.58372	6.38755	6.19142	6.00161	5.85305	5.74468	5.63124	5.51597
	5.37601	5.38852	5.38702	5.41121	5.42022	5.41549	5.39832	5.4083	5.44283	5.49948	5.57601	5.632	5.66926	5.76621	5.87857	6.04296	6.17734	6.28424	6.40437	6.5362	6.63993	6.75635	6.92234	7.05606	7.23699	7.38349	7.49848	7.5847	7.68302	7.86879	8.05651	8.20721	8.43911	8.62887	8.78005	8.89596	8.97968	9.14914	9.28071	9.4544	9.66579	9.87242	10.0359	10.16	10.2481	10.3034	10.3289	10.3275	10.34
	1.53195	1.66573	1.78281	1.92287	2.04503	2.1507	2.24119	2.31775	2.38151	2.43353	2.47481	2.50628	2.56715	2.61613	2.65421	2.68236	2.70146	2.7123	2.71567	2.71225	2.70271	2.72601	2.7406	2.74729	2.7468	2.73983	2.72701	2.70892	2.6861	2.65907	2.62829	2.59418	2.55715	2.51756	2.47575	2.43203	2.38669	2.37834	2.36513	2.34755	2.32605	2.30108	2.273	2.24219	2.20898	2.17367	2.13656	2.09789	2.13463
	4.34622	4.49326	4.69233	4.8613	5.04098	5.19157	5.35384	5.48793	5.59621	5.79594	6.00124	6.17272	6.35156	6.53663	6.72689	6.88305	7.00798	7.1427	7.28597	7.39828	7.55901	7.76318	8.00617	8.20699	8.40754	8.569	8.73307	8.89912	9.02819	9.20022	9.37235	9.50581	9.60396	9.70828	9.77958	9.82083	9.8348	9.82405	9.79095	9.73771	9.66638	9.6172	9.54983	9.46615	9.44463	9.40269	9.4191	9.41153	9.3823
	14.8597	14.6564	14.4392	14.2091	14.0062	13.8643	13.7804	13.6717	13.5783	13.4605	13.4377	13.3867	13.3062	13.3174	13.2967	13.2437	13.2058	13.1376	13.0436	12.9291	12.7946	12.6424	12.4762	12.3328	12.1745	12.0014	11.8178	11.6227	11.4151	11.2016	10.9833	10.7579	10.5282	10.3362	10.1378	9.93246	9.72381	9.5502	9.36949	9.18531	8.9951	8.79808	8.60202	8.40407	8.24495	8.07878	7.90822	7.73747	7.60115
	8.46173	8.66519	8.83273	8.96245	9.13347	9.26892	9.40522	9.50775	9.57872	9.61844	9.63226	9.62096	9.66532	9.68329	9.71401	9.75786	9.77434	9.80349	9.80737	9.78583	9.74384	9.75932	9.75094	9.71844	9.66754	9.67434	9.6958	9.80803	9.88625	9.93266	9.95183	9.98386	10.0266	10.0414	10.1084	10.1415	10.189	10.2444	10.2683	10.3046	10.3144	10.3372	10.3706	10.3777	10.3579	10.3168	10.2918	10.2446	10.1783
	14.5943	14.5432	14.4999	14.462	14.4323	14.4094	14.5485	14.6782	14.7972	14.9481	15.0473	15.1404	15.1886	15.2353	15.2779	15.3175	15.3194	15.3989	15.4349	15.4309	15.428	15.427	15.3893	15.3953	15.4016	15.4097	15.458	15.5007	15.5815	15.616	15.6491	15.7193	15.7839	15.8047	15.8244	15.8036	15.7481	15.6988	15.6551	15.6159	15.5441	15.5188	15.4974	15.4386	15.3511	15.2738	15.2058	15.1466	15.0569
	16.389	16.4732	16.5486	16.6158	16.7521	16.9123	17.0554	17.1444	17.2608	17.4017	17.4879	17.5243	17.5539	17.5772	17.5566	17.5345	17.4728	17.3754	17.2843	17.1991	17.1962	17.1526	17.0724	16.9976	16.8895	16.8665	16.8057	16.749	16.6962	16.6087	16.49	16.3435	16.2103	16.0888	15.9797	15.9171	15.9009	15.885	15.9112	15.9362	16.0325	16.1223	16.166	16.1662	16.2046	16.24	16.2334	16.2272	16.2213
	13.916	14.1027	14.2771	14.4394	14.5894	14.7295	14.858	15.093	15.384	15.7657	16.0736	16.3515	16.5622	16.8311	17.1476	17.4707	17.7224	17.9838	18.2158	18.3832	18.491	18.6213	18.7332	18.7899	18.7957	18.757	18.7158	18.6339	18.553	18.4749	18.3977	18.2841	18.2912	18.2549	18.1787	18.1039	17.994	17.8893	17.8295	17.7697	17.674	17.5837	17.461	17.3084	17.1667	16.9985	16.8825	16.7374	16.643
	12.957	12.965	12.9813	13.0027	12.992	12.9505	12.8821	12.8288	12.7491	12.6859	12.7136	12.7433	12.7414	12.7494	12.7629	12.7456	12.7388	12.7023	12.6356	12.5868	12.5511	12.5648	12.5864	12.6903	12.87	13.0011	13.2039	13.3567	13.5016	13.6006	13.7729	13.9343	14.0857	14.3042	14.5053	14.7304	14.899	15.0161	15.1247	15.2245	15.2786	15.3686	15.4127	15.4517	15.4518	15.4542	15.5338	15.5705	15.5649
	10.141	10.1603	10.1928	10.2363	10.2888	10.3127	10.3464	10.3914	10.4056	10.4729	10.5856	10.7774	11.0012	11.1784	11.3095	11.4804	11.6452	11.805	11.9606	12.1105	12.2173	12.2856	12.3183	12.3185	12.3644	12.3764	12.3595	12.3915	12.391	12.3985	12.4909	12.5456	12.5652	12.5906	12.6611	12.6948	12.8102	12.8841	12.9578	12.9946	12.9969	12.9663	12.947	12.8995	12.9025	12.913	12.9301	13.0298	13.0891
	12.2578	12.378	12.4573	12.4986	12.5454	12.5963	12.6115	12.596	12.5521	12.4825	12.4273	12.3478	12.2464	12.1255	11.9881	11.8335	11.6671	11.4879	11.2993	11.1018	10.8949	10.6834	10.4666	10.2447	10.0204	9.79358	9.60341	9.40849	9.24724	9.07929	8.90568	8.72823	8.54604	8.36081	8.2125	8.0579	7.93802	7.81066	7.71521	7.68719	7.75692	7.84067	7.93698	8.04274	8.11926	8.16999	8.19561	8.19925	8.25885
	4.91524	5.02498	5.11232	5.29426	5.4463	5.60926	5.78174	6.03911	6.3727	6.69774	7.05263	7.39533	7.68782	7.97255	8.28794	8.55359	8.77363	9.06692	9.31073	9.5092	9.66616	9.82355	9.98095	10.1763	10.4057	10.7035	10.9475	11.1422	11.3303	11.4735	11.6525	11.8251	11.9532	12.079	12.2408	12.3581	12.5116	12.659	12.8774	13.121	13.3487	13.5612	13.7597	13.9065	14.0447	14.1362	14.2239	14.3076	14.4261
	10.2505	10.2545	10.233	10.2274	10.2756	10.2913	10.3227	10.3648	10.3775	10.4401	10.5493	10.658	10.7716	10.9272	11.0419	11.1195	11.1632	11.1737	11.1974	11.1922	11.2375	11.2902	11.3102	11.378	11.4131	11.4169	11.3931	11.3435	11.2734	11.1822	11.0739	10.988	10.8832	10.8775	10.8448	10.8659	10.8599	10.8302	10.8152	10.8132	10.7874	10.7767	10.7414	10.7607	10.7908	10.7907	10.7666	10.7192	10.7266
	16.7135	16.8394	16.9516	17.0512	17.1391	17.2162	17.2433	17.2285	17.2508	17.2299	17.2084	17.1463	17.051	16.9625	16.9179	16.8365	16.7627	16.6944	16.6313	16.5303	16.4037	16.2868	16.1438	16.1295	16.1933	16.3275	16.486	16.6669	16.7917	16.8647	17.004	17.1287	17.2007	17.2625	17.278	17.2501	17.2238	17.159	17.1363	17.1125	17.0511	16.989	17.049	17.1011	17.145	17.2206	17.288	17.3061	17.3188
	10.964	10.9878	11.06	11.1364	11.1799	11.2311	11.3273	11.425	11.487	11.5158	11.5144	11.4858	11.4326	11.3564	11.3763	11.3673	11.3704	11.3462	11.2974	11.303	11.2812	11.2721	11.2379	11.1802	11.1014	11.0037	10.8891	10.7971	10.6889	10.6031	10.501	10.3837	10.2529	10.1476	10.0281	9.897	9.75396	9.60214	9.44107	9.31203	9.17313	9.02477	8.90823	8.89666	8.90167	8.96336	8.99529	9.04358	9.1024
	8.5019	8.44952	8.38445	8.30563	8.21456	8.15097	8.07319	7.98356	7.88342	7.77488	7.65731	7.53353	7.40275	7.26762	7.1647	7.13287	7.08625	7.02716	6.99615	7.0273	7.03958	7.03309	7.01045	6.97324	6.96044	6.93392	6.89343	6.83954	6.77532	6.70024	6.61718	6.56378	6.50066	6.42723	6.34631	6.25629	6.23657	6.20551	6.16179	6.10752	6.04385	5.97268	5.89407	5.88563	5.90235	6.01765	6.10848	6.21449	6.29478
	19.4142	19.9493	20.4627	20.917	21.3549	21.7388	22.1111	22.4338	22.7107	22.9457	23.1037	23.1917	23.2929	23.329	23.383	23.3762	23.3911	23.349	23.2937	23.2266	23.1107	22.9508	22.7899	22.6285	22.4286	22.1943	21.968	21.7109	21.4266	21.2335	21.1234	21.0118	20.8609	20.6747	20.4571	20.2882	20.1255	19.9304	19.7832	19.6412	19.5045	19.411	19.357	19.2621	19.2072	19.1884	19.3176	19.4653	19.591
	13.9985	13.8994	13.7765	13.6717	13.5452	13.3976	13.2714	13.164	13.0738	12.9611	12.8283	12.7544	12.6563	12.5382	12.4399	12.3214	12.2232	12.1427	12.0803	12.0325	11.9614	11.9071	11.8679	11.8809	11.9778	12.0378	12.0642	12.0978	12.1369	12.2209	12.3062	12.4684	12.7013	12.8818	13.0129	13.1404	13.3013	13.5304	13.7804	14.0138	14.3059	14.6137	14.9342	15.1886	15.3827	15.5218	15.609	15.7291	15.8003
	8.06648	7.94374	7.8146	7.67915	7.53833	7.39298	7.24388	7.09174	6.97385	6.85135	6.72502	6.59387	6.46032	6.32411	6.18583	6.04599	5.94343	5.83564	5.72504	5.61048	5.49344	5.37528	5.25472	5.13395	5.08917	5.07319	5.04828	5.01374	5.00805	4.99095	4.96442	4.92775	4.92115	4.90429	4.87651	4.84058	4.79656	4.78368	4.8365	4.91196	4.96855	5.04629	5.10463	5.18364	5.28115	5.35597	5.41002	5.44768	5.4688
	14.4072	14.4032	14.4402	14.4409	14.4062	14.3804	14.3613	14.3088	14.229	14.1587	14.0996	14.0142	13.9035	13.7694	13.732	13.7022	13.6442	13.6351	13.6319	13.5982	13.5737	13.5176	13.4354	13.329	13.2394	13.1659	13.0665	12.947	12.8072	12.6511	12.4798	12.3709	12.2429	12.098	11.938	11.7656	11.5817	11.3877	11.2226	11.0857	10.9354	10.8118	10.6734	10.5227	10.3613	10.2297	10.0864	9.93183	9.76916
	15.0461	15.5807	16.1425	16.6508	17.1095	17.5605	18.1186	18.6189	19.104	19.6125	20.0644	20.4639	20.815	21.0833	21.3526	21.5838	21.8184	22.0554	22.2175	22.3496	22.4544	22.4958	22.4797	22.4501	22.3698	22.2441	22.0773	21.8739	21.6379	21.3728	21.1589	20.9149	20.6828	20.4236	20.1405	19.8748	19.6254	19.3531	19.0607	18.7507	18.4257	18.1261	17.8503	17.5966	17.3252	17.0767	16.8113	16.5312	16.2384
	8.98415	8.8717	8.78882	8.69293	8.58548	8.46613	8.33876	8.20448	8.06262	7.91588	7.80178	7.6808	7.5522	7.41868	7.28023	7.13763	6.99163	6.84289	6.69202	6.53874	6.38531	6.23129	6.0771	5.96149	5.84184	5.7205	5.59623	5.4713	5.38359	5.36643	5.33804	5.33877	5.3659	5.41434	5.44604	5.46259	5.46286	5.45087	5.42786	5.39414	5.42665	5.44311	5.44587	5.43541	5.41302	5.37903	5.33629	5.28492	5.26423
	9.01016	9.03405	9.07163	9.1206	9.21975	9.2882	9.33048	9.42154	9.59564	9.77114	9.90584	10.0808	10.2544	10.3861	10.5189	10.649	10.7803	10.9151	11.0469	11.213	11.3807	11.5794	11.7717	12.1102	12.4645	12.7929	13.1371	13.4548	13.7494	14.0209	14.2322	14.3912	14.5383	14.6743	14.764	14.8084	14.8141	14.784	14.7591	14.7013	14.6514	14.5731	14.5416	14.5585	14.6507	14.7367	14.8218	14.9395	15.0112
	9.60216	9.57551	9.52943	9.50258	9.45562	9.42982	9.38318	9.35697	9.31095	9.24798	9.169	9.11409	9.04186	8.95581	8.85665	8.74586	8.62395	8.5323	8.42907	8.31562	8.19062	8.0596	7.92269	7.81833	7.74279	7.6952	7.63126	7.55768	7.47313	7.45556	7.49779	7.51812	7.55779	7.61322	7.68442	7.72972	7.75313	7.90844	8.06761	8.23157	8.39951	8.53149	8.62976	8.69382	8.84847	8.96893	9.13325	9.3761	9.65024
	10.8186	10.7774	10.7118	10.6295	10.5289	10.4136	10.3228	10.2162	10.0954	9.96204	9.89271	9.80806	9.70643	9.63136	9.57802	9.50779	9.45998	9.39422	9.34987	9.28746	9.20799	9.11495	9.00989	8.96925	9.14124	9.27421	9.3741	9.5956	9.8107	10.0212	10.2253	10.5398	10.8378	11.1967	11.5715	11.9981	12.4324	12.8341	13.2054	13.5867	13.8994	14.3027	14.7094	15.1967	15.6006	16.0832	16.52	16.9142	17.2299
	9.69497	10.2203	10.8631	11.419	12.0482	12.8573	13.6739	14.457	15.2079	15.9279	16.81	17.7216	18.6961	19.5717	20.4708	21.2357	21.9157	22.5555	23.2726	23.9811	24.6803	25.3309	25.9744	26.5333	27.1293	27.7191	28.2636	28.7274	29.117	29.5922	29.99	30.3554	30.7289	31.1472	31.4899	31.7635	31.9355	32.0919	32.2337	32.3621	32.4397	32.5862	32.6412	32.7668	32.8408	32.9064	33.0409	33.084	33.0826
	19.8341	20.014	20.206	20.37	20.4699	20.5116	20.539	20.6299	20.7398	20.9817	21.1507	21.2533	21.2956	21.2832	21.2214	21.1533	21.0798	20.9631	20.846	20.6904	20.6155	20.4988	20.3443	20.1945	20.0493	19.9086	19.734	19.6057	19.443	19.2495	19.067	18.8949	18.6942	18.4682	18.2581	18.0629	17.8433	17.7556	17.6724	17.555	17.4454	17.3432	17.2093	17.0473	16.9369	16.8351	16.7029	16.5435	16.36
	15.7873	15.8464	15.9014	15.9133	15.9211	15.9319	15.9413	16.0278	16.1037	16.174	16.2375	16.2946	16.3467	16.3549	16.3226	16.2929	16.3047	16.315	16.2847	16.2577	16.192	16.0956	15.9675	15.891	15.7855	15.6534	15.4948	15.3153	15.1164	14.9387	14.7433	14.5697	14.378	14.1695	13.9479	13.7143	13.506	13.2879	13.0973	12.8936	12.717	12.527	12.3628	12.1847	11.9955	11.7957	11.6252	11.4424	11.3265
	10.3724	10.4309	10.4572	10.4567	10.4689	10.4948	10.4915	10.5401	10.5972	10.6609	10.6947	10.7023	10.682	10.6765	10.6861	10.6659	10.6204	10.5537	10.5489	10.5561	10.6158	10.6811	10.713	10.7179	10.7759	10.8019	10.798	10.8079	10.8668	10.9343	11.0076	11.0443	11.1687	11.2554	11.3394	11.3906	11.4505	11.5115	11.545	11.6996	11.8081	11.9196	11.9913	12.065	12.1821	12.334	12.5187	12.6576	12.829
	8.70104	8.50742	8.31199	8.15289	8.06706	8.00856	7.93572	7.8509	7.79292	7.7619	7.71452	7.65325	7.61877	7.60695	7.65483	7.79582	7.90314	7.98221	8.18729	8.43172	8.67119	8.90388	9.13323	9.39403	9.64421	9.88925	10.2008	10.5359	10.8916	11.2259	11.5	11.7588	12.0426	12.2707	12.4836	12.6481	12.8051	12.995	13.1352	13.2306	13.2855	13.4186	13.5071	13.6708	13.7857	13.8576	13.9664	14.0317	14.1724
	11.4508	11.2974	11.2084	11.1379	11.0492	10.9427	10.8203	10.6838	10.6116	10.5594	10.487	10.3966	10.3284	10.2421	10.178	10.0959	9.9975	9.88471	9.75914	9.69817	9.62074	9.56615	9.494	9.44449	9.41558	9.36703	9.30082	9.25715	9.19475	9.15559	9.09838	9.02411	8.93626	8.83551	8.80005	8.74703	8.67653	8.67044	8.64431	8.59839	8.65307	8.68197	8.72497	8.74393	8.74029	8.71621	8.71119	8.72509	8.79106
[truncated: 2,252 more columns]

## Sheet: Figure 1c
Figure 1c	Normalized firing rate (channel x time) per stimulus for the slow ramp condition
stimulus 1
	0.202247	0.191011	0.191011	0.179775	0.174157	0.168539	0.174157	0.168539	0.162921	0.168539	0.157303	0.174157	0.179775	0.185393	0.191011	0.207865	0.202247	0.202247	0.191011	0.191011	0.191011	0.207865	0.213483	0.230337	0.235955	0.207865	0.207865	0.207865	0.191011	0.185393	0.191011	0.202247	0.207865	0.213483	0.213483	0.207865	0.202247	0.191011	0.185393	0.185393	0.179775	0.162921	0.157303	0.146067	0.146067	0.123596	0.146067	0.146067	0.162921
	0.0539773	0.0511364	0.0454545	0.0426136	0.0454545	0.0454545	0.0482955	0.0511364	0.0511364	0.0511364	0.0596591	0.0625	0.0681818	0.0625	0.0653409	0.0568182	0.0539773	0.0568182	0.0539773	0.0482955	0.0454545	0.0426136	0.0454545	0.0426136	0.0426136	0.0426136	0.0397727	0.0397727	0.0397727	0.0397727	0.0369318	0.0397727	0.0426136	0.0454545	0.0482955	0.0454545	0.0426136	0.0482955	0.0482955	0.0482955	0.0369318	0.0369318	0.03125	0.0369318	0.0284091	0.0397727	0.0369318	0.0340909	0.0369318
	0.158537	0.146341	0.134146	0.146341	0.146341	0.158537	0.170732	0.182927	0.170732	0.158537	0.170732	0.170732	0.158537	0.158537	0.146341	0.158537	0.158537	0.158537	0.158537	0.146341	0.134146	0.134146	0.134146	0.121951	0.121951	0.121951	0.109756	0.0853659	0.109756	0.121951	0.146341	0.158537	0.146341	0.146341	0.158537	0.146341	0.134146	0.121951	0.121951	0.121951	0.097561	0.097561	0.097561	0.121951	0.121951	0.121951	0.121951	0.121951	0.134146
	0.261538	0.276923	0.292308	0.276923	0.307692	0.307692	0.292308	0.323077	0.323077	0.323077	0.323077	0.323077	0.307692	0.292308	0.276923	0.261538	0.261538	0.276923	0.261538	0.230769	0.230769	0.215385	0.230769	0.230769	0.230769	0.261538	0.246154	0.246154	0.246154	0.230769	0.261538	0.261538	0.246154	0.246154	0.230769	0.2	0.2	0.169231	0.169231	0.169231	0.138462	0.138462	0.138462	0.153846	0.169231	0.169231	0.169231	0.153846	0.169231
	0	0	0	0	0	0	0	0	0	0	0	0.03125	0.03125	0.03125	0.03125	0.03125	0.03125	0.03125	0.03125	0.03125	0.03125	0.03125	0.03125	0.03125	0.03125	0.03125	0.03125	0.03125	0.03125	0.03125	0.0625	0.0625	0.0625	0.0625	0.0625	0.0625	0.0625	0.0625	0.0625	0.0625	0.0625	0.03125	0.03125	0.03125	0.03125	0.03125	0.03125	0.03125	0.03125
	0.077381	0.077381	0.0833333	0.0833333	0.077381	0.0714286	0.0714286	0.0654762	0.0654762	0.077381	0.0654762	0.0535714	0.0357143	0.0297619	0.0357143	0.0357143	0.0357143	0.0297619	0.0297619	0.0297619	0.0416667	0.0357143	0.0416667	0.047619	0.047619	0.0357143	0.047619	0.0595238	0.0535714	0.0535714	0.0654762	0.0714286	0.0595238	0.0595238	0.0535714	0.0595238	0.0595238	0.0595238	0.0595238	0.047619	0.0535714	0.0416667	0.047619	0.0595238	0.0535714	0.0595238	0.0535714	0.047619	0.0535714
	0.0784314	0.0823529	0.0862745	0.0941176	0.101961	0.105882	0.101961	0.105882	0.117647	0.121569	0.121569	0.121569	0.113725	0.109804	0.105882	0.105882	0.105882	0.105882	0.0980392	0.0980392	0.0901961	0.0941176	0.101961	0.0941177	0.0980392	0.101961	0.105882	0.0941177	0.0980392	0.0980392	0.0980392	0.0941177	0.0941177	0.0901961	0.0823529	0.0784314	0.0823529	0.0862745	0.0823529	0.0862745	0.0823529	0.0823529	0.0901961	0.0980392	0.101961	0.105882	0.105882	0.109804	0.105882
	0.555556	0.555556	0.611111	0.611111	0.555556	0.555556	0.5	0.5	0.5	0.444444	0.444444	0.444444	0.444444	0.388889	0.388889	0.388889	0.333333	0.333333	0.333333	0.277778	0.333333	0.333333	0.388889	0.333333	0.333333	0.333333	0.388889	0.388889	0.333333	0.333333	0.333333	0.333333	0.277778	0.277778	0.333333	0.388889	0.388889	0.333333	0.388889	0.388889	0.333333	0.388889	0.388889	0.388889	0.388889	0.388889	0.388889	0.388889	0.388889
	0.15047	0.147335	0.147335	0.153605	0.144201	0.147335	0.15047	0.134796	0.134796	0.128527	0.141066	0.141066	0.137931	0.131661	0.134796	0.141066	0.147335	0.137931	0.15047	0.147335	0.134796	0.128527	0.125392	0.128527	0.125392	0.134796	0.125392	0.122257	0.109718	0.115987	0.103448	0.0909091	0.0909091	0.0940439	0.106583	0.109718	0.106583	0.106583	0.100313	0.103448	0.0877743	0.0846395	0.0783699	0.0877743	0.0846395	0.0846395	0.0752351	0.0783699	0.0595611
	0.20339	0.19209	0.20904	0.20904	0.19209	0.186441	0.19774	0.19774	0.180791	0.169492	0.169492	0.180791	0.163842	0.163842	0.141243	0.146893	0.135593	0.141243	0.124294	0.101695	0.0960452	0.107345	0.101695	0.079096	0.0847458	0.079096	0.0847458	0.0903955	0.0960452	0.101695	0.118644	0.124294	0.129944	0.135593	0.141243	0.135593	0.124294	0.129944	0.129944	0.124294	0.112994	0.107345	0.118644	0.124294	0.124294	0.112994	0.124294	0.118644	0.118644
	0.176101	0.169811	0.18239	0.169811	0.157233	0.144654	0.144654	0.125786	0.119497	0.113208	0.100629	0.0880503	0.081761	0.0943396	0.100629	0.113208	0.106918	0.113208	0.119497	0.138365	0.150943	0.163522	0.169811	0.163522	0.18239	0.163522	0.169811	0.169811	0.194969	0.207547	0.201258	0.207547	0.194969	0.18239	0.176101	0.188679	0.18239	0.194969	0.194969	0.194969	0.194969	0.194969	0.201258	0.207547	0.18239	0.176101	0.163522	0.163522	0.150943
	0.126761	0.126761	0.126761	0.126761	0.140845	0.140845	0.140845	0.140845	0.140845	0.140845	0.126761	0.112676	0.112676	0.0985915	0.084507	0.084507	0.0704225	0.056338	0.0422535	0.0422535	0.0422535	0.028169	0.028169	0.0422535	0.056338	0.0704225	0.084507	0.084507	0.0704225	0.0704225	0.0704225	0.0704225	0.0704225	0.0704225	0.056338	0.0985915	0.112676	0.112676	0.112676	0.140845	0.140845	0.15493	0.15493	0.15493	0.15493	0.169014	0.183099	0.169014	0.169014
	0.213873	0.219653	0.219653	0.219653	0.231214	0.231214	0.236994	0.219653	0.213873	0.208092	0.208092	0.196532	0.196532	0.202312	0.202312	0.208092	0.208092	0.196532	0.190751	0.190751	0.16185	0.156069	0.156069	0.16185	0.144509	0.138728	0.138728	0.127168	0.109827	0.121387	0.121387	0.104046	0.109827	0.109827	0.104046	0.115607	0.115607	0.109827	0.115607	0.109827	0.109827	0.104046	0.0924856	0.0924856	0.0982659	0.0982659	0.0924856	0.109827	0.109827
	0.0477223	0.0498915	0.0542299	0.0585683	0.0672451	0.0650759	0.0715835	0.0715835	0.0737527	0.0715835	0.0759219	0.0802603	0.0802603	0.0845987	0.0845987	0.0867679	0.0867679	0.0889371	0.0889371	0.0889371	0.0802603	0.0759219	0.0759219	0.0780911	0.0780911	0.0780911	0.0694143	0.0694143	0.0629067	0.0650759	0.0650759	0.0672451	0.0650759	0.0607375	0.0563991	0.0563991	0.0542299	0.0563991	0.0585683	0.0607375	0.0563991	0.0542299	0.0607375	0.0563991	0.0520607	0.0477223	0.0542299	0.0498915	0.0563991
	0.150685	0.164384	0.150685	0.164384	0.191781	0.232877	0.232877	0.219178	0.219178	0.232877	0.232877	0.219178	0.219178	0.219178	0.205479	0.191781	0.191781	0.178082	0.178082	0.164384	0.150685	0.136986	0.136986	0.109589	0.109589	0.123288	0.136986	0.136986	0.123288	0.109589	0.109589	0.0958904	0.0958904	0.0821918	0.0958904	0.0547945	0.0410959	0.0410959	0.0410959	0.0410959	0.0410959	0.0821918	0.0958904	0.0958904	0.123288	0.109589	0.109589	0.109589	0.109589
	0.0331126	0.0397351	0.0331126	0.0264901	0.0198675	0.0331126	0.0264901	0.0463576	0.0463576	0.0463576	0.0463576	0.0662252	0.0728477	0.0860927	0.0927152	0.0993377	0.0927152	0.0993377	0.0993377	0.0927152	0.0927152	0.0860927	0.0927152	0.10596	0.10596	0.0993377	0.112583	0.112583	0.10596	0.119205	0.139073	0.13245	0.139073	0.139073	0.145695	0.139073	0.139073	0.119205	0.125828	0.145695	0.152318	0.13245	0.139073	0.13245	0.145695	0.145695	0.152318	0.15894	0.165563
	0.193548	0.209677	0.193548	0.193548	0.209677	0.209677	0.225806	0.209677	0.177419	0.177419	0.145161	0.16129	0.16129	0.177419	0.177419	0.16129	0.16129	0.16129	0.16129	0.145161	0.16129	0.177419	0.177419	0.177419	0.177419	0.16129	0.145161	0.145161	0.16129	0.16129	0.177419	0.16129	0.16129	0.193548	0.177419	0.193548	0.177419	0.193548	0.209677	0.193548	0.193548	0.177419	0.177419	0.16129	0.16129	0.145161	0.129032	0.145161	0.16129
	0.198413	0.18254	0.206349	0.198413	0.206349	0.198413	0.198413	0.18254	0.166667	0.15873	0.174603	0.15873	0.142857	0.15873	0.142857	0.15873	0.150794	0.142857	0.150794	0.166667	0.174603	0.206349	0.206349	0.206349	0.230159	0.214286	0.206349	0.190476	0.198413	0.222222	0.206349	0.206349	0.18254	0.174603	0.166667	0.174603	0.174603	0.190476	0.190476	0.18254	0.166667	0.166667	0.174603	0.166667	0.150794	0.142857	0.134921	0.142857	0.142857
	0.138889	0.138889	0.138889	0.138889	0.138889	0.138889	0.138889	0.138889	0.138889	0.111111	0.111111	0.0833333	0.111111	0.111111	0.111111	0.111111	0.111111	0.111111	0.138889	0.111111	0.111111	0.111111	0.111111	0.111111	0.111111	0.111111	0.111111	0.138889	0.138889	0.166667	0.166667	0.166667	0.166667	0.166667	0.166667	0.166667	0.166667	0.166667	0.166667	0.194444	0.194444	0.194444	0.166667	0.194444	0.25	0.25	0.25	0.305556	0.277778
	0.42623	0.45082	0.409836	0.467213	0.47541	0.459016	0.45082	0.434426	0.45082	0.442623	0.45082	0.483607	0.483607	0.52459	0.516393	0.540984	0.52459	0.532787	0.52459	0.540984	0.532787	0.52459	0.532787	0.54918	0.532787	0.508197	0.5	0.491803	0.5	0.5	0.52459	0.52459	0.565574	0.516393	0.532787	0.508197	0.52459	0.516393	0.52459	0.52459	0.52459	0.5	0.467213	0.442623	0.459016	0.42623	0.442623	0.45082	0.442623
	0.331797	0.331797	0.341014	0.341014	0.345622	0.341014	0.341014	0.331797	0.331797	0.322581	0.341014	0.331797	0.336406	0.359447	0.382488	0.373272	0.354839	0.359447	0.359447	0.35023	0.345622	0.345622	0.359447	0.391705	0.382488	0.391705	0.387097	0.400922	0.382488	0.391705	0.410138	0.414747	0.40553	0.419355	0.419355	0.428571	0.428571	0.43318	0.423963	0.437788	0.43318	0.423963	0.428571	0.419355	0.400922	0.382488	0.410138	0.40553	0.40553
	0.097561	0.103659	0.103659	0.115854	0.115854	0.109756	0.103659	0.097561	0.0853659	0.0853659	0.097561	0.0853659	0.0792683	0.0792683	0.0792683	0.0914634	0.0914634	0.097561	0.097561	0.0914634	0.0914634	0.0853659	0.0914634	0.0914634	0.0914634	0.0914634	0.0792683	0.0670732	0.0731707	0.0670732	0.0670732	0.0670732	0.0731707	0.0609756	0.054878	0.054878	0.0487805	0.0426829	0.0487805	0.0487805	0.0304878	0.0304878	0.0426829	0.0487805	0.0487805	0.0426829	0.054878	0.0487805	0.054878
	0.378855	0.38326	0.374449	0.374449	0.378855	0.38326	0.39207	0.378855	0.38326	0.38326	0.396476	0.422907	0.427313	0.418502	0.440529	0.436123	0.436123	0.440529	0.418502	0.405286	0.400881	0.38326	0.39207	0.39207	0.409692	0.414097	0.409692	0.400881	0.396476	0.405286	0.418502	0.409692	0.405286	0.39207	0.405286	0.405286	0.38326	0.39207	0.378855	0.38326	0.374449	0.352423	0.343612	0.343612	0.334802	0.330396	0.321586	0.321586	0.30837
	0.0669856	0.0669856	0.0717703	0.0669856	0.062201	0.0669856	0.0669856	0.062201	0.062201	0.0669856	0.062201	0.0574163	0.0574163	0.0717703	0.0669856	0.062201	0.0574163	0.0478469	0.0574163	0.062201	0.0574163	0.062201	0.0574163	0.0574163	0.0669856	0.062201	0.0574163	0.0669856	0.0717703	0.0717703	0.076555	0.076555	0.0813397	0.0813397	0.0813397	0.076555	0.076555	0.076555	0.076555	0.076555	0.0813397	0.0861244	0.0909091	0.0813397	0.0861244	0.0909091	0.0956938	0.0956938	0.0956938
	0.0862069	0.091954	0.100575	0.100575	0.106322	0.106322	0.106322	0.0948276	0.091954	0.0833333	0.0833333	0.0833333	0.0804598	0.0775862	0.0718391	0.0632184	0.0689655	0.0775862	0.0804598	0.0775862	0.0804598	0.0890805	0.0977012	0.0833333	0.0862069	0.0948276	0.0977012	0.0948276	0.0977012	0.103448	0.0948276	0.0977012	0.091954	0.0890805	0.0833333	0.0833333	0.0890805	0.091954	0.0862069	0.0804598	0.0948276	0.091954	0.0948276	0.0977012	0.0890805	0.091954	0.091954	0.0833333	0.0862069
	0.158333	0.158333	0.141667	0.15	0.141667	0.108333	0.125	0.108333	0.1	0.075	0.0916667	0.075	0.0666667	0.0666667	0.125	0.108333	0.116667	0.116667	0.133333	0.15	0.133333	0.141667	0.158333	0.133333	0.15	0.15	0.15	0.141667	0.141667	0.15	0.166667	0.15	0.183333	0.2	0.208333	0.233333	0.208333	0.225	0.216667	0.225	0.2	0.225	0.233333	0.216667	0.166667	0.183333	0.183333	0.208333	0.216667
	0.188192	0.191882	0.177122	0.188192	0.177122	0.184502	0.180812	0.180812	0.184502	0.184502	0.177122	0.166052	0.169742	0.173432	0.151292	0.154982	0.166052	0.173432	0.184502	0.188192	0.188192	0.191882	0.180812	0.177122	0.184502	0.195572	0.195572	0.188192	0.184502	0.169742	0.169742	0.173432	0.166052	0.158672	0.180812	0.184502	0.180812	0.188192	0.180812	0.188192	0.173432	0.191882	0.188192	0.206642	0.202952	0.202952	0.202952	0.210332	0.214022
	0.0794702	0.0728477	0.0728477	0.0860927	0.0993377	0.0993377	0.0993377	0.0993377	0.119205	0.119205	0.119205	0.112583	0.112583	0.10596	0.119205	0.13245	0.13245	0.125828	0.13245	0.13245	0.139073	0.139073	0.139073	0.145695	0.165563	0.152318	0.152318	0.15894	0.15894	0.145695	0.145695	0.152318	0.152318	0.139073	0.125828	0.125828	0.145695	0.139073	0.119205	0.125828	0.139073	0.139073	0.13245	0.145695	0.139073	0.125828	0.13245	0.13245	0.119205
	0.282609	0.293478	0.293478	0.293478	0.293478	0.282609	0.282609	0.293478	0.282609	0.26087	0.26087	0.293478	0.326087	0.347826	0.380435	0.369565	0.347826	0.380435	0.347826	0.326087	0.347826	0.336957	0.336957	0.336957	0.315217	0.315217	0.304348	0.293478	0.293478	0.315217	0.336957	0.336957	0.358696	0.336957	0.326087	0.326087	0.304348	0.304348	0.326087	0.347826	0.358696	0.326087	0.293478	0.271739	0.25	0.282609	0.315217	0.282609	0.326087
	0.34375	0.34375	0.34375	0.28125	0.28125	0.28125	0.28125	0.34375	0.34375	0.34375	0.34375	0.34375	0.34375	0.34375	0.34375	0.34375	0.34375	0.40625	0.40625	0.40625	0.40625	0.40625	0.4375	0.4375	0.4375	0.375	0.375	0.34375	0.28125	0.28125	0.25	0.25	0.25	0.25	0.25	0.25	0.25	0.1875	0.1875	0.1875	0.1875	0.25	0.28125	0.28125	0.28125	0.28125	0.28125	0.21875	0.21875
	0.314815	0.333333	0.37037	0.351852	0.351852	0.351852	0.333333	0.314815	0.296296	0.296296	0.296296	0.314815	0.333333	0.333333	0.333333	0.314815	0.296296	0.333333	0.296296	0.240741	0.277778	0.240741	0.222222	0.203704	0.203704	0.222222	0.222222	0.185185	0.185185	0.222222	0.222222	0.222222	0.203704	0.185185	0.166667	0.166667	0.148148	0.148148	0.166667	0.166667	0.185185	0.166667	0.166667	0.166667	0.203704	0.203704	0.240741	0.203704	0.259259
	0.508475	0.485876	0.457627	0.474576	0.451977	0.440678	0.457627	0.485876	0.480226	0.497175	0.480226	0.468927	0.463277	0.451977	0.491525	0.514124	0.497175	0.519774	0.514124	0.531073	0.531073	0.536723	0.542373	0.564972	0.531073	0.525424	0.548023	0.542373	0.519774	0.502825	0.480226	0.497175	0.502825	0.497175	0.536723	0.564972	0.542373	0.519774	0.508475	0.502825	0.502825	0.497175	0.497175	0.497175	0.468927	0.491525	0.508475	0.508475	0.531073
	0.333333	0.333333	0.333333	0.333333	0.333333	0.333333	0.333333	0.333333	0.358974	0.333333	0.282051	0.282051	0.282051	0.282051	0.230769	0.205128	0.230769	0.230769	0.205128	0.230769	0.230769	0.230769	0.230769	0.205128	0.230769	0.179487	0.153846	0.128205	0.128205	0.128205	0.153846	0.153846	0.153846	0.179487	0.179487	0.179487	0.153846	0.153846	0.128205	0.128205	0.128205	0.128205	0.128205	0.128205	0.128205	0.128205	0.102564	0.128205	0.153846
	0.0285714	0.0285714	0.0285714	0.0285714	0.0285714	0.0285714	0.0285714	0.0285714	0.0285714	0.0285714	0.0285714	0.0285714	0.0285714	0.0285714	0.0285714	0	0	0.0285714	0.0571429	0.0571429	0.0857143	0.0857143	0.0857143	0.0857143	0.0857143	0.114286	0.171429	0.171429	0.2	0.2	0.2	0.2	0.2	0.2	0.2	0.2	0.2	0.2	0.2	0.2	0.2	0.2	0.2	0.2	0.2	0.2	0.2	0.171429	0.142857
	0.0487805	0.0487805	0.0536585	0.0585366	0.0439024	0.0487805	0.0487805	0.0439024	0.0439024	0.0585366	0.0585366	0.0634146	0.0634146	0.0634146	0.0585366	0.0439024	0.0487805	0.0536585	0.0536585	0.0682927	0.0829268	0.097561	0.121951	0.112195	0.131707	0.131707	0.136585	0.136585	0.131707	0.121951	0.117073	0.121951	0.102439	0.102439	0.102439	0.102439	0.107317	0.107317	0.107317	0.112195	0.112195	0.102439	0.102439	0.112195	0.112195	0.117073	0.117073	0.107317	0.117073
	0.22449	0.22449	0.204082	0.183673	0.183673	0.183673	0.183673	0.204082	0.204082	0.183673	0.142857	0.122449	0.122449	0.122449	0.122449	0.122449	0.102041	0.102041	0.122449	0.122449	0.142857	0.102041	0.122449	0.122449	0.142857	0.142857	0.163265	0.22449	0.22449	0.22449	0.22449	0.22449	0.22449	0.22449	0.22449	0.22449	0.22449	0.22449	0.22449	0.22449	0.285714	0.285714	0.285714	0.285714	0.306122	0.306122	0.326531	0.326531	0.306122
	0.0238908	0.0238908	0.0238908	0.0273038	0.0307167	0.0238908	0.0170648	0.0273038	0.0204778	0.0170648	0.0170648	0.0136519	0.0204778	0.0273038	0.0341297	0.0375427	0.0409556	0.0409556	0.0477816	0.0443686	0.0477816	0.0580205	0.0546075	0.0511945	0.0546075	0.0477816	0.0580205	0.0580205	0.0546075	0.0648464	0.0614334	0.0580205	0.0546075	0.0682594	0.0682594	0.0750853	0.0716724	0.0819113	0.0887372	0.0921502	0.0955631	0.0955631	0.0887372	0.0853242	0.0921502	0.0784983	0.0784983	0.0784983	0.0716724
	0.133333	0.12	0.12	0.106667	0.106667	0.106667	0.08	0.106667	0.106667	0.08	0.0666667	0.08	0.08	0.0666667	0.0666667	0.0666667	0.0533333	0.0666667	0.0666667	0.0666667	0.0666667	0.0533333	0.0533333	0.0533333	0.0666667	0.0666667	0.0666667	0.0666667	0.0666667	0.0666667	0.0666667	0.0666667	0.08	0.08	0.08	0.08	0.0933333	0.0666667	0.0666667	0.0666667	0.08	0.0666667	0.0666667	0.0666667	0.0666667	0.0666667	0.0666667	0.0533333	0.0533333
	0.178723	0.182979	0.178723	0.191489	0.187234	0.182979	0.191489	0.174468	0.170213	0.165957	0.153191	0.170213	0.178723	0.170213	0.170213	0.174468	0.165957	0.174468	0.165957	0.170213	0.157447	0.161702	0.174468	0.170213	0.178723	0.182979	0.174468	0.161702	0.153191	0.161702	0.170213	0.170213	0.157447	0.148936	0.161702	0.157447	0.161702	0.165957	0.148936	0.165957	0.161702	0.153191	0.140426	0.140426	0.131915	0.12766	0.123404	0.119149	0.13617
	0.285714	0.307692	0.307692	0.340659	0.362637	0.362637	0.362637	0.417582	0.428571	0.428571	0.450549	0.43956	0.450549	0.43956	0.450549	0.472527	0.461538	0.461538	0.472527	0.472527	0.472527	0.483516	0.505495	0.494505	0.516484	0.483516	0.461538	0.483516	0.494505	0.428571	0.417582	0.406593	0.406593	0.395604	0.373626	0.362637	0.351648	0.318681	0.307692	0.32967	0.318681	0.318681	0.307692	0.307692	0.296703	0.296703	0.274725	0.263736	0.252747
	0.130435	0.144928	0.144928	0.144928	0.130435	0.130435	0.115942	0.115942	0.130435	0.115942	0.101449	0.0869565	0.101449	0.115942	0.115942	0.115942	0.130435	0.115942	0.115942	0.115942	0.115942	0.115942	0.115942	0.101449	0.101449	0.101449	0.115942	0.101449	0.101449	0.101449	0.115942	0.101449	0.115942	0.115942	0.130435	0.130435	0.130435	0.115942	0.0869565	0.115942	0.115942	0.115942	0.115942	0.101449	0.101449	0.101449	0.0869565	0.0869565	0.0869565
	0.0782609	0.073913	0.0782609	0.073913	0.0695652	0.073913	0.0826087	0.0913043	0.1	0.108696	0.108696	0.108696	0.104348	0.1	0.0913043	0.1	0.0869565	0.113043	0.117391	0.134783	0.147826	0.143478	0.134783	0.134783	0.130435	0.121739	0.13913	0.152174	0.143478	0.147826	0.16087	0.182609	0.178261	0.186957	0.195652	0.191304	0.173913	0.169565	0.173913	0.165217	0.165217	0.165217	0.152174	0.152174	0.165217	0.173913	0.178261	0.16087	0.152174
	0.30303	0.321212	0.321212	0.315152	0.327273	0.357576	0.345455	0.321212	0.339394	0.339394	0.351515	0.351515	0.363636	0.363636	0.369697	0.369697	0.351515	0.351515	0.375758	0.375758	0.351515	0.363636	0.363636	0.363636	0.363636	0.369697	0.357576	0.363636	0.357576	0.363636	0.363636	0.357576	0.369697	0.369697	0.369697	0.339394	0.357576	0.363636	0.351515	0.375758	0.393939	0.4	0.387879	0.375758	0.375758	0.369697	0.393939	0.412121	0.393939
	0.134328	0.149254	0.149254	0.164179	0.164179	0.164179	0.149254	0.134328	0.104478	0.104478	0.104478	0.104478	0.0895522	0.104478	0.0746269	0.0597015	0.0746269	0.0597015	0.0746269	0.0746269	0.0597015	0.0895522	0.0895522	0.0895522	0.104478	0.104478	0.104478	0.0895522	0.0895522	0.0895522	0.104478	0.104478	0.104478	0.0895522	0.0895522	0.0895522	0.0895522	0.104478	0.104478	0.0895522	0.104478	0.104478	0.104478	0.0895522	0.104478	0.119403	0.0895522	0.0895522	0.0746269
	0.385714	0.357143	0.371429	0.385714	0.4	0.4	0.4	0.371429	0.371429	0.342857	0.357143	0.357143	0.328571	0.342857	0.328571	0.3	0.342857	0.371429	0.342857	0.4	0.385714	0.428571	0.457143	0.5	0.514286	0.514286	0.5	0.514286	0.528571	0.557143	0.528571	0.542857	0.542857	0.571429	0.557143	0.557143	0.542857	0.542857	0.557143	0.542857	0.528571	0.557143	0.557143	0.528571	0.528571	0.528571	0.5	0.471429	0.485714
	0.176829	0.170732	0.176829	0.189024	0.189024	0.207317	0.22561	0.22561	0.22561	0.231707	0.262195	0.262195	0.237805	0.237805	0.237805	0.243902	0.243902	0.231707	0.22561	0.243902	0.25	0.256098	0.262195	0.243902	0.237805	0.237805	0.25	0.22561	0.22561	0.231707	0.237805	0.25	0.256098	0.262195	0.25	0.231707	0.22561	0.219512	0.213415	0.219512	0.20122	0.213415	0.219512	0.219512	0.219512	0.213415	0.20122	0.207317	0.213415
	0.163636	0.163636	0.163636	0.181818	0.181818	0.181818	0.181818	0.2	0.2	0.2	0.163636	0.163636	0.163636	0.163636	0.181818	0.2	0.218182	0.218182	0.254545	0.254545	0.236364	0.272727	0.272727	0.290909	0.290909	0.272727	0.272727	0.254545	0.254545	0.254545	0.236364	0.236364	0.254545	0.254545	0.272727	0.272727	0.272727	0.254545	0.254545	0.272727	0.272727	0.272727	0.272727	0.272727	0.272727	0.254545	0.236364	0.236364	0.181818
	0.106667	0.0866667	0.06	0.0666667	0.0666667	0.04	0.04	0.0333333	0.0333333	0.0533333	0.06	0.06	0.06	0.0666667	0.06	0.0533333	0.0666667	0.08	0.0733333	0.0666667	0.06	0.0533333	0.0666667	0.0733333	0.0533333	0.0666667	0.0733333	0.0733333	0.0866667	0.08	0.0533333	0.06	0.06	0.0466667	0.0733333	0.0933333	0.1	0.113333	0.14	0.133333	0.12	0.14	0.14	0.126667	0.12	0.126667	0.133333	0.12	0.126667
stimulus 2
	0.392857	0.392857	0.392857	0.392857	0.464286	0.464286	0.428571	0.428571	0.428571	0.392857	0.392857	0.357143	0.392857	0.357143	0.357143	0.392857	0.321429	0.321429	0.321429	0.321429	0.321429	0.321429	0.321429	0.357143	0.357143	0.357143	0.321429	0.357143	0.357143	0.357143	0.392857	0.392857	0.392857	0.464286	0.392857	0.392857	0.428571	0.464286	0.428571	0.428571	0.464286	0.464286	0.428571	0.428571	0.428571	0.392857	0.428571	0.464286	0.535714
	0.116564	0.128834	0.122699	0.110429	0.104294	0.116564	0.122699	0.128834	0.128834	0.134969	0.128834	0.122699	0.116564	0.122699	0.116564	0.116564	0.110429	0.122699	0.122699	0.128834	0.110429	0.122699	0.110429	0.122699	0.116564	0.116564	0.0981595	0.104294	0.0981595	0.0981595	0.0981595	0.0858896	0.0858896	0.0920245	0.0981595	0.0858896	0.0797546	0.0674847	0.0858896	0.0858896	0.0797546	0.0736196	0.0920245	0.0920245	0.0981595	0.104294	0.0981595	0.0920245	0.104294
	0.0748032	0.0826772	0.0826772	0.0787402	0.0826772	0.0866142	0.0826772	0.0826772	0.0826772	0.0826772	0.0866142	0.0944882	0.0944882	0.102362	0.102362	0.114173	0.114173	0.11811	0.125984	0.125984	0.125984	0.133858	0.129921	0.129921	0.129921	0.137795	0.125984	0.129921	0.129921	0.125984	0.11811	0.122047	0.11811	0.114173	0.110236	0.106299	0.106299	0.102362	0.110236	0.110236	0.0944882	0.0866142	0.0905512	0.0866142	0.0944882	0.0866142	0.0866142	0.0826772	0.0866142
	0.25	0.3	0.25	0.25	0.25	0.25	0.2	0.2	0.15	0.15	0.2	0.2	0.2	0.2	0.2	0.2	0.2	0.2	0.2	0.25	0.3	0.3	0.35	0.35	0.35	0.35	0.35	0.35	0.35	0.25	0.25	0.2	0.25	0.25	0.3	0.3	0.3	0.3	0.3	0.3	0.25	0.25	0.3	0.3	0.35	0.35	0.35	0.35	0.35
	0.0823045	0.0658436	0.0699589	0.0534979	0.0534979	0.0452675	0.0452675	0.0329218	0.0205761	9.41901e-10	0.00823045	0.00411523	0.00823045	0.00823045	0.00823045	0	0.00823045	0.0164609	0.0164609	0.0123457	0.0205761	0.0205761	0.0246914	0.0288066	0.0288066	0.0246914	0.0164609	0.0205761	0.0205761	0.0164609	0.0164609	0.0246914	0.0288066	0.0411523	0.037037	0.037037	0.0452675	0.0493827	0.0493827	0.0576132	0.0452675	0.0534979	0.0493827	0.0493827	0.0576132	0.0617284	0.0617284	0.0576132	0.0534979
	0.333333	0.344633	0.344633	0.333333	0.333333	0.344633	0.350282	0.338983	0.344633	0.361582	0.361582	0.367232	0.372881	0.367232	0.367232	0.367232	0.361582	0.367232	0.355932	0.355932	0.350282	0.384181	0.40113	0.39548	0.412429	0.418079	0.440678	0.446328	0.451977	0.463277	0.485876	0.474576	0.463277	0.463277	0.451977	0.440678	0.440678	0.468927	0.451977	0.429379	0.429379	0.418079	0.440678	0.435028	0.429379	0.40678	0.389831	0.384181	0.372881
	0.142857	0.107143	0.107143	0.125	0.125	0.107143	0.107143	0.107143	0.107143	0.107143	0.142857	0.160714	0.142857	0.178571	0.178571	0.178571	0.160714	0.160714	0.142857	0.125	0.142857	0.125	0.107143	0.107143	0.0892857	0.0892857	0.0892857	0.0892857	0.0892857	0.107143	0.107143	0.107143	0.125	0.107143	0.107143	0.107143	0.125	0.125	0.125	0.142857	0.125	0.107143	0.107143	0.0892857	0.0892857	0.0892857	0.107143	0.107143	0.107143
	0.367347	0.346939	0.367347	0.367347	0.408163	0.408163	0.408163	0.44898	0.428571	0.428571	0.428571	0.469388	0.489796	0.489796	0.510204	0.510204	0.489796	0.489796	0.510204	0.55102	0.489796	0.44898	0.44898	0.469388	0.428571	0.408163	0.367347	0.408163	0.346939	0.326531	0.326531	0.306122	0.306122	0.326531	0.285714	0.306122	0.306122	0.265306	0.285714	0.306122	0.326531	0.306122	0.285714	0.285714	0.306122	0.306122	0.326531	0.346939	0.326531
	0.096463	0.096463	0.102894	0.106109	0.0900322	0.102894	0.122186	0.118971	0.125402	0.138264	0.135048	0.135048	0.131833	0.141479	0.14791	0.14791	0.14791	0.14791	0.14791	0.14791	0.141479	0.141479	0.141479	0.14791	0.131833	0.118971	0.115756	0.11254	0.11254	0.106109	0.102894	0.096463	0.0932476	0.096463	0.0996785	0.0932476	0.073955	0.073955	0.0707396	0.0610932	0.0546624	0.0482315	0.0578778	0.0546624	0.0450161	0.0418006	0.0418006	0.0450161	0.0418006
	0.309524	0.333333	0.333333	0.333333	0.333333	0.357143	0.404762	0.404762	0.380952	0.404762	0.404762	0.404762	0.357143	0.333333	0.309524	0.285714	0.285714	0.285714	0.309524	0.285714	0.309524	0.333333	0.309524	0.309524	0.309524	0.309524	0.309524	0.285714	0.285714	0.285714	0.285714	0.261905	0.309524	0.309524	0.309524	0.309524	0.285714	0.309524	0.309524	0.285714	0.285714	0.285714	0.309524	0.309524	0.333333	0.309524	0.309524	0.309524	0.285714
	0.3375	0.375	0.3625	0.3625	0.35625	0.36875	0.3625	0.375	0.38125	0.39375	0.39375	0.38125	0.3875	0.38125	0.3875	0.40625	0.4125	0.39375	0.40625	0.39375	0.4	0.4	0.41875	0.4375	0.44375	0.43125	0.43125	0.41875	0.425	0.425	0.45	0.4375	0.4375	0.4375	0.46875	0.43125	0.41875	0.4	0.39375	0.3875	0.4	0.3875	0.3875	0.38125	0.3875	0.3625	0.3625	0.38125	0.375
	0.128	0.136	0.136	0.136	0.136	0.144	0.144	0.152	0.152	0.136	0.12	0.136	0.136	0.152	0.16	0.176	0.176	0.192	0.176	0.176	0.192	0.2	0.184	0.176	0.168	0.168	0.152	0.16	0.16	0.144	0.144	0.136	0.136	0.152	0.144	0.136	0.168	0.144	0.144	0.152	0.168	0.144	0.136	0.152	0.128	0.128	0.136	0.104	0.12
	0.304348	0.304348	0.304348	0.217391	0.217391	0.217391	0.217391	0.217391	0.26087	0.26087	0.26087	0.26087	0.26087	0.173913	0.173913	0.173913	0.217391	0.173913	0.130435	0.173913	0.173913	0.173913	0.173913	0.173913	0.217391	0.26087	0.26087	0.26087	0.26087	0.304348	0.304348	0.304348	0.304348	0.347826	0.391304	0.434783	0.478261	0.478261	0.434783	0.434783	0.434783	0.434783	0.434783	0.434783	0.434783	0.434783	0.391304	0.391304	0.434783
	0.182222	0.186667	0.186667	0.182222	0.186667	0.195556	0.2	0.208889	0.186667	0.186667	0.173333	0.177778	0.182222	0.195556	0.195556	0.195556	0.2	0.195556	0.186667	0.195556	0.204444	0.213333	0.213333	0.226667	0.226667	0.222222	0.213333	0.213333	0.217778	0.208889	0.213333	0.213333	0.204444	0.222222	0.222222	0.222222	0.262222	0.253333	0.262222	0.257778	0.271111	0.262222	0.257778	0.262222	0.257778	0.257778	0.248889	0.226667	0.231111
	0.234783	0.252174	0.269565	0.278261	0.273913	0.278261	0.269565	0.291304	0.295652	0.308696	0.308696	0.313043	0.321739	0.326087	0.334783	0.326087	0.33913	0.347826	0.343478	0.356522	0.36087	0.36087	0.369565	0.369565	0.369565	0.386957	0.382609	0.382609	0.395652	0.4	0.413043	0.417391	0.413043	0.4	0.404348	0.408696	0.408696	0.395652	0.382609	0.378261	0.373913	0.36087	0.352174	0.33913	0.33913	0.334783	0.321739	0.313043	0.317391
	0.394737	0.447368	0.368421	0.368421	0.315789	0.342105	0.315789	0.394737	0.368421	0.368421	0.342105	0.394737	0.368421	0.342105	0.368421	0.394737	0.368421	0.421053	0.473684	0.473684	0.421053	0.368421	0.394737	0.394737	0.421053	0.447368	0.473684	0.473684	0.5	0.526316	0.526316	0.526316	0.526316	0.526316	0.526316	0.5	0.5	0.421053	0.447368	0.5	0.473684	0.447368	0.421053	0.447368	0.447368	0.473684	0.473684	0.447368	0.394737
	0.0818182	0.0909091	0.1	0.1	0.109091	0.118182	0.109091	0.118182	0.127273	0.136364	0.118182	0.109091	0.118182	0.145455	0.145455	0.163636	0.136364	0.154545	0.154545	0.172727	0.172727	0.172727	0.163636	0.145455	0.181818	0.227273	0.218182	0.218182	0.2	0.209091	0.209091	0.209091	0.227273	0.209091	0.218182	0.2	0.2	0.2	0.190909	0.181818	0.172727	0.181818	0.172727	0.136364	0.136364	0.127273	0.127273	0.127273	0.118182
	0.0810811	0.0810811	0.0675676	0.0608108	0.0540541	0.0540541	0.0472973	0.0540541	0.0743243	0.0945946	0.0945946	0.0945946	0.0878378	0.0743243	0.0675676	0.0675676	0.0810811	0.0878378	0.0945946	0.0945946	0.0810811	0.0878378	0.0810811	0.0878378	0.0945946	0.0945946	0.0945946	0.114865	0.121622	0.128378	0.128378	0.141892	0.148649	0.141892	0.128378	0.141892	0.141892	0.128378	0.114865	0.108108	0.108108	0.108108	0.108108	0.108108	0.128378	0.128378	0.141892	0.135135	0.135135
	0.363636	0.363636	0.30303	0.333333	0.363636	0.363636	0.363636	0.363636	0.393939	0.424242	0.454545	0.454545	0.484848	0.424242	0.424242	0.424242	0.454545	0.424242	0.454545	0.393939	0.363636	0.393939	0.393939	0.363636	0.393939	0.393939	0.393939	0.424242	0.454545	0.454545	0.484848	0.515152	0.515152	0.484848	0.454545	0.545455	0.545455	0.515152	0.454545	0.424242	0.424242	0.424242	0.393939	0.454545	0.484848	0.484848	0.454545	0.484848	0.454545
	0.0502283	0.0502283	0.0547945	0.0547945	0.0547945	0.0547945	0.0547945	0.0502283	0.0502283	0.0456621	0.0410959	0.0456621	0.0502283	0.0502283	0.0502283	0.0547945	0.0547945	0.0456621	0.0319635	0.0273973	0.0273973	0.0228311	0.0228311	0.0228311	0.0273973	0.0365297	0.0365297	0.0410959	0.0410959	0.0410959	0.0456621	0.0456621	0.0365297	0.0365297	0.0365297	0.0365297	0.0365297	0.0365297	0.0365297	0.0410959	0.0410959	0.0410959	0.0365297	0.0365297	0.0365297	0.0319635	0.0319635	0.0319635	0.0319635
	0.0638298	0.106383	0.0851064	0.0851064	0.0851064	0.0638298	0.0851064	0.0851064	0.106383	0.106383	0.0851064	0.106383	0.106383	0.12766	0.148936	0.170213	0.170213	0.170213	0.191489	0.191489	0.234043	0.191489	0.234043	0.255319	0.255319	0.255319	0.234043	0.234043	0.234043	0.234043	0.212766	0.191489	0.212766	0.234043	0.234043	0.255319	0.276596	0.297872	0.319149	0.319149	0.340426	0.340426	0.361702	0.319149	0.340426	0.319149	0.361702	0.361702	0.340426
	0.355556	0.355556	0.351111	0.355556	0.355556	0.377778	0.36	0.333333	0.328889	0.351111	0.346667	0.333333	0.36	0.377778	0.391111	0.395556	0.391111	0.395556	0.404444	0.413333	0.386667	0.413333	0.395556	0.4	0.4	0.373333	0.382222	0.391111	0.4	0.395556	0.377778	0.395556	0.404444	0.404444	0.4	0.395556	0.417778	0.431111	0.431111	0.417778	0.422222	0.426667	0.426667	0.422222	0.417778	0.417778	0.408889	0.426667	0.422222
	0.331169	0.350649	0.344156	0.337662	0.324675	0.331169	0.344156	0.311688	0.311688	0.272727	0.272727	0.25974	0.253247	0.253247	0.246753	0.227273	0.253247	0.253247	0.246753	0.253247	0.24026	0.253247	0.25974	0.25974	0.246753	0.25974	0.25974	0.266234	0.292208	0.292208	0.298701	0.272727	0.25974	0.25974	0.25974	0.24026	0.24026	0.253247	0.24026	0.227273	0.24026	0.246753	0.233766	0.253247	0.25974	0.266234	0.253247	0.246753	0.25974
	0.0745342	0.0869565	0.0745342	0.0621118	0.0559006	0.0621118	0.068323	0.0869565	0.0931677	0.0869565	0.0869565	0.0931677	0.0869565	0.0807453	0.0931677	0.0869565	0.0745342	0.068323	0.0745342	0.068323	0.068323	0.068323	0.0869565	0.068323	0.0745342	0.0869565	0.0931677	0.0993789	0.0931677	0.0869565	0.0931677	0.0745342	0.0807453	0.0931677	0.0869565	0.0869565	0.0807453	0.0745342	0.0807453	0.0931677	0.0993789	0.0993789	0.0993789	0.111801	0.10559	0.10559	0.118012	0.118012	0.10559
	0.192771	0.216867	0.204819	0.168675	0.168675	0.192771	0.192771	0.192771	0.192771	0.204819	0.228916	0.228916	0.253012	0.26506	0.301205	0.301205	0.301205	0.301205	0.301205	0.325301	0.325301	0.337349	0.337349	0.337349	0.349398	0.337349	0.349398	0.337349	0.349398	0.361446	0.349398	0.313253	0.325301	0.337349	0.325301	0.301205	0.289157	0.277108	0.26506	0.253012	0.216867	0.204819	0.180723	0.180723	0.144578	0.120482	0.13253	0.120482	0.13253
	0.405405	0.405405	0.391892	0.378378	0.405405	0.432432	0.445946	0.445946	0.445946	0.472973	0.5	0.472973	0.472973	0.513514	0.513514	0.540541	0.527027	0.540541	0.527027	0.567568	0.567568	0.567568	0.581081	0.567568	0.540541	0.554054	0.567568	0.567568	0.581081	0.567568	0.554054	0.527027	0.540541	0.540541	0.554054	0.540541	0.527027	0.540541	0.540541	0.527027	0.486486	0.486486	0.486486	0.459459	0.459459	0.432432	0.432432	0.418919	0.432432
	0.270115	0.270115	0.258621	0.281609	0.287356	0.310345	0.333333	0.33908	0.344828	0.362069	0.373563	0.367816	0.385057	0.373563	0.390805	0.385057	0.402299	0.431034	0.454023	0.454023	0.448276	0.436782	0.448276	0.454023	0.45977	0.471264	0.494253	0.488506	0.471264	0.471264	0.482759	0.488506	0.494253	0.471264	0.477011	0.454023	0.454023	0.425287	0.413793	0.402299	0.402299	0.396552	0.390805	0.385057	0.385057	0.390805	0.37931	0.350575	0.33908
	0.194245	0.215827	0.215827	0.208633	0.215827	0.223022	0.23741	0.230216	0.223022	0.244604	0.230216	0.223022	0.230216	0.244604	0.258993	0.258993	0.280576	0.28777	0.294964	0.309353	0.309353	0.323741	0.338129	0.359712	0.359712	0.359712	0.359712	0.374101	0.374101	0.381295	0.359712	0.338129	0.352518	0.352518	0.345324	0.338129	0.323741	0.330935	0.323741	0.302158	0.302158	0.309353	0.28777	0.28777	0.28777	0.266187	0.244604	0.230216	0.223022
	0.133333	0.15	0.15	0.15	0.15	0.15	0.166667	0.2	0.216667	0.25	0.25	0.266667	0.3	0.316667	0.35	0.3	0.3	0.316667	0.316667	0.333333	0.333333	0.333333	0.35	0.35	0.366667	0.366667	0.383333	0.383333	0.433333	0.433333	0.416667	0.383333	0.4	0.383333	0.366667	0.383333	0.366667	0.333333	0.35	0.316667	0.3	0.283333	0.25	0.25	0.233333	0.233333	0.25	0.233333	0.233333
	0.267442	0.27907	0.267442	0.27907	0.27907	0.267442	0.27907	0.302326	0.290698	0.27907	0.290698	0.313953	0.348837	0.337209	0.348837	0.348837	0.348837	0.360465	0.337209	0.372093	0.360465	0.383721	0.395349	0.418605	0.44186	0.476744	0.476744	0.476744	0.453488	0.453488	0.453488	0.465116	0.453488	0.44186	0.453488	0.453488	0.453488	0.430233	0.44186	0.453488	0.44186	0.430233	0.430233	0.44186	0.406977	0.430233	0.44186	0.44186	0.430233
	0.0866142	0.102362	0.102362	0.102362	0.102362	0.0944882	0.110236	0.11811	0.110236	0.11811	0.125984	0.133858	0.125984	0.125984	0.11811	0.133858	0.133858	0.149606	0.141732	0.125984	0.125984	0.11811	0.11811	0.110236	0.11811	0.11811	0.102362	0.102362	0.102362	0.110236	0.102362	0.0866142	0.0944882	0.0944882	0.0944882	0.102362	0.0866142	0.0787402	0.0944882	0.0944882	0.0787402	0.0708661	0.0787402	0.0944882	0.102362	0.0866142	0.102362	0.110236	0.110236
	0.328571	0.357143	0.357143	0.371429	0.371429	0.385714	0.4	0.414286	0.414286	0.442857	0.442857	0.428571	0.428571	0.457143	0.457143	0.471429	0.457143	0.485714	0.514286	0.557143	0.557143	0.571429	0.571429	0.571429	0.585714	0.657143	0.671429	0.685714	0.7	0.714286	0.714286	0.714286	0.742857	0.742857	0.757143	0.742857	0.742857	0.742857	0.757143	0.728571	0.714286	0.685714	0.7	0.7	0.714286	0.7	0.714286	0.685714	0.671429
	0.5	0.510417	0.494792	0.526042	0.515625	0.53125	0.526042	0.53125	0.53125	0.541667	0.526042	0.546875	0.526042	0.520833	0.536458	0.520833	0.505208	0.541667	0.515625	0.526042	0.536458	0.526042	0.520833	0.526042	0.541667	0.5625	0.536458	0.557292	0.59375	0.588542	0.598958	0.572917	0.598958	0.59375	0.598958	0.572917	0.572917	0.59375	0.598958	0.588542	0.625	0.625	0.630208	0.640625	0.630208	0.671875	0.6875	0.661458	0.708333
	0.047619	0.047619	0.047619	0.047619	0.047619	0.047619	0.047619	0.0555556	0.047619	0.047619	0.0396825	0.0396825	0.031746	0.047619	0.047619	0.047619	0.0555556	0.0396825	0.0396825	0.0396825	0.047619	0.0396825	0.0396825	0.0396825	0.0396825	0.0396825	0.047619	0.031746	0.031746	0.0238095	0.0238095	0.0396825	0.0396825	0.0396825	0.0396825	0.047619	0.047619	0.0396825	0.031746	0.0396825	0.0396825	0.047619	0.047619	0.0396825	0.0634921	0.0634921	0.0634921	0.0634921	0.0634921
	0.278481	0.278481	0.265823	0.303797	0.278481	0.278481	0.291139	0.278481	0.291139	0.316456	0.316456	0.278481	0.265823	0.278481	0.278481	0.265823	0.253165	0.278481	0.253165	0.265823	0.316456	0.329114	0.316456	0.316456	0.278481	0.303797	0.303797	0.329114	0.316456	0.329114	0.329114	0.35443	0.392405	0.379747	0.379747	0.379747	0.367089	0.35443	0.341772	0.303797	0.316456	0.35443	0.35443	0.35443	0.392405	0.417722	0.455696	0.455696	0.468354
	0.421875	0.421875	0.34375	0.359375	0.359375	0.359375	0.328125	0.34375	0.328125	0.3125	0.328125	0.328125	0.3125	0.34375	0.34375	0.359375	0.328125	0.328125	0.3125	0.328125	0.34375	0.375	0.390625	0.375	0.421875	0.421875	0.421875	0.421875	0.4375	0.40625	0.40625	0.40625	0.4375	0.453125	0.4375	0.40625	0.40625	0.40625	0.421875	0.4375	0.453125	0.453125	0.5	0.484375	0.5	0.484375	0.484375	0.484375	0.515625
	0.444444	0.444444	0.444444	0.444444	0.444444	0.444444	0.333333	0.333333	0.333333	0.333333	0.333333	0.333333	0.333333	0.333333	0.222222	0.111111	0.111111	0.111111	0.111111	0.111111	0.111111	0.111111	0.111111	0.111111	0	0	0	0.111111	0.111111	0.111111	0.111111	0.222222	0.222222	0.222222	0.222222	0.222222	0.222222	0.333333	0.333333	0.333333	0.333333	0.333333	0.333333	0.333333	0.333333	0.333333	0.333333	0.333333	0.333333
	0.117647	0.117647	0.117647	0.117647	0.117647	0.176471	0.176471	0.176471	0.176471	0.176471	0.117647	0.117647	0.117647	0.117647	0.0588235	0.0588235	0.117647	0.117647	0.117647	0.117647	0.117647	0.117647	0.117647	0.117647	0.117647	0.117647	0.117647	0.117647	0.117647	0.117647	0.117647	0.117647	0.117647	0.117647	0.117647	0.0588235	0.0588235	0.0588235	0.117647	0.117647	0.117647	0.117647	0.117647	0.117647	0.117647	0.117647	0.0588235	0.0588235	0.0588235
	0.0992908	0.109929	0.106383	0.0957447	0.113475	0.120567	0.12766	0.124113	0.12766	0.12766	0.12766	0.12766	0.134752	0.134752	0.14539	0.134752	0.156028	0.159574	0.152482	0.156028	0.138298	0.14539	0.156028	0.173759	0.180851	0.195035	0.205674	0.20922	0.20922	0.234043	0.248227	0.241135	0.244681	0.248227	0.237589	0.230496	0.219858	0.234043	0.22695	0.223404	0.216312	0.212766	0.223404	0.230496	0.234043	0.234043	0.20922	0.212766	0.212766
	0.0714286	0.0714286	0.114286	0.1	0.1	0.1	0.1	0.114286	0.128571	0.114286	0.114286	0.114286	0.128571	0.128571	0.142857	0.128571	0.128571	0.128571	0.128571	0.114286	0.114286	0.114286	0.1	0.1	0.1	0.0857143	0.0857143	0.0857143	0.1	0.0857143	0.0857143	0.0857143	0.0428571	0.0428571	0.0428571	0.0428571	0.0428571	0.0285714	0.0142857	0.0142857	0.0142857	0.0428571	0.0285714	0.0285714	0.0285714	0.0428571	0.0571429	0.0571429	0.0571429
	0.461538	0.435897	0.384615	0.358974	0.358974	0.358974	0.358974	0.358974	0.333333	0.358974	0.333333	0.282051	0.282051	0.282051	0.282051	0.25641	0.230769	0.205128	0.205128	0.205128	0.205128	0.230769	0.230769	0.230769	0.205128	0.205128	0.205128	0.205128	0.205128	0.25641	0.25641	0.282051	0.307692	0.333333	0.358974	0.358974	0.358974	0.384615	0.461538	0.435897	0.461538	0.461538	0.461538	0.461538	0.487179	0.512821	0.538462	0.538462	0.512821
	0.30303	0.318182	0.325758	0.333333	0.325758	0.318182	0.333333	0.333333	0.393939	0.401515	0.409091	0.424242	0.439394	0.454545	0.462121	0.477273	0.477273	0.462121	0.469697	0.454545	0.462121	0.454545	0.462121	0.477273	0.477273	0.477273	0.484848	0.477273	0.416667	0.416667	0.409091	0.393939	0.393939	0.378788	0.378788	0.371212	0.356061	0.371212	0.325758	0.333333	0.333333	0.310606	0.318182	0.30303	0.30303	0.295455	0.325758	0.310606	0.30303
	0	0.00546448	0.00546448	0.010929	0.010929	0.00546448	0.0163934	0.0218579	0.0327869	0.0327869	0.0327869	0.0327869	0.0273224	0.0327869	0.0327869	0.0382514	0.0546448	0.0601093	0.0655738	0.0601093	0.0601093	0.0601093	0.0601093	0.0601093	0.0655738	0.0655738	0.0819672	0.0819672	0.0874317	0.0983607	0.0983607	0.0928962	0.0928962	0.0819672	0.0819672	0.0819672	0.0710383	0.0655738	0.0546448	0.0491803	0.0491803	0.0601093	0.0655738	0.0710383	0.0710383	0.0710383	0.0546448	0.0601093	0.0546448
	0.0909091	0.117647	0.128342	0.106952	0.0962567	0.106952	0.117647	0.128342	0.117647	0.122995	0.13369	0.122995	0.128342	0.117647	0.122995	0.128342	0.117647	0.122995	0.149733	0.15508	0.165775	0.176471	0.160428	0.176471	0.176471	0.187166	0.187166	0.187166	0.165775	0.165775	0.165775	0.149733	0.13369	0.13369	0.144385	0.144385	0.139037	0.117647	0.128342	0.106952	0.0962567	0.0962567	0.0855615	0.0909091	0.0855615	0.0802139	0.0695187	0.0695187	0.0481283
	0.233161	0.238342	0.248705	0.26943	0.279793	0.264249	0.26943	0.26943	0.274611	0.279793	0.295337	0.305699	0.305699	0.305699	0.295337	0.290155	0.264249	0.264249	0.264249	0.26943	0.26943	0.274611	0.274611	0.284974	0.300518	0.305699	0.290155	0.295337	0.290155	0.279793	0.264249	0.26943	0.26943	0.26943	0.264249	0.295337	0.290155	0.300518	0.310881	0.310881	0.295337	0.295337	0.300518	0.310881	0.310881	0.305699	0.321244	0.331606	0.321244
	0.165563	0.15894	0.145695	0.139073	0.145695	0.139073	0.139073	0.139073	0.13245	0.119205	0.119205	0.125828	0.125828	0.125828	0.119205	0.13245	0.112583	0.119205	0.0993377	0.10596	0.13245	0.119205	0.119205	0.125828	0.119205	0.15894	0.172185	0.15894	0.172185	0.152318	0.15894	0.15894	0.152318	0.172185	0.165563	0.172185	0.18543	0.198675	0.192053	0.205298	0.198675	0.198675	0.205298	0.211921	0.218543	0.218543	0.238411	0.238411	0.231788
	0.0869565	0.0869565	0.108696	0.108696	0.108696	0.108696	0.108696	0.0869565	0.108696	0.108696	0.130435	0.130435	0.108696	0.130435	0.130435	0.130435	0.152174	0.152174	0.152174	0.152174	0.152174	0.152174	0.173913	0.173913	0.195652	0.217391	0.23913	0.23913	0.23913	0.217391	0.23913	0.26087	0.23913	0.23913	0.23913	0.26087	0.26087	0.282609	0.26087	0.26087	0.23913	0.26087	0.26087	0.23913	0.23913	0.23913	0.217391	0.217391	0.23913
	0.0895522	0.0895522	0.0895522	0.119403	0.119403	0.119403	0.134328	0.134328	0.149254	0.179104	0.179104	0.164179	0.164179	0.149254	0.149254	0.149254	0.149254	0.164179	0.179104	0.179104	0.164179	0.164179	0.164179	0.149254	0.179104	0.179104	0.179104	0.164179	0.164179	0.149254	0.149254	0.149254	0.149254	0.134328	0.134328	0.164179	0.164179	0.164179	0.134328	0.104478	0.0895522	0.0895522	0.0895522	0.0895522	0.0895522	0.0895522	0.0895522	0.0746269	0.0746269
stimulus 3
	0.2	0.2	0.3	0.3	0.3	0.3	0.3	0.3	0.3	0.4	0.5	0.5	0.5	0.5	0.6	0.6	0.6	0.6	0.6	0.6	0.6	0.5	0.5	0.5	0.5	0.6	0.6	0.6	0.6	0.5	0.5	0.6	0.5	0.6	0.7	0.7	0.7	0.7	0.7	0.6	0.5	0.5	0.5	0.6	0.5	0.5	0.5	0.5	0.5
	0.0684932	0.0684932	0.0684932	0.0684932	0.0684932	0.0684932	0.0684932	0.0684932	0.0684932	0.0684932	0.0684932	0.0684932	0.0684932	0.0821918	0.0821918	0.0958904	0.0821918	0.0684932	0.0684932	0.0821918	0.0821918	0.0821918	0.0821918	0.0821918	0.0821918	0.0547945	0.0547945	0.0410959	0.0410959	0.0410959	0.0410959	0.0547945	0.0547945	0.0684932	0.0684932	0.0684932	0.0684932	0.0684932	0.0684932	0.0821918	0.0821918	0.0821918	0.0821918	0.0684932	0.0684932	0.0684932	0.0821918	0.0821918	0.0821918
	0.214286	0.214286	0.214286	0.214286	0.214286	0.142857	0.142857	0.142857	0.142857	0.142857	0.142857	0.142857	0.0714286	0.0714286	0.214286	0.214286	0.285714	0.285714	0.285714	0.285714	0.285714	0.285714	0.357143	0.357143	0.357143	0.285714	0.285714	0.285714	0.285714	0.285714	0.285714	0.357143	0.357143	0.357143	0.428571	0.5	0.5	0.5	0.5	0.5	0.5	0.5	0.5	0.571429	0.428571	0.428571	0.357143	0.357143	0.357143
	0.223602	0.217391	0.254658	0.254658	0.236025	0.217391	0.223602	0.229814	0.248447	0.26087	0.273292	0.267081	0.273292	0.291925	0.291925	0.279503	0.279503	0.273292	0.273292	0.285714	0.267081	0.279503	0.248447	0.26087	0.254658	0.236025	0.242236	0.229814	0.248447	0.248447	0.217391	0.217391	0.180124	0.180124	0.180124	0.198758	0.198758	0.192547	0.167702	0.161491	0.15528	0.167702	0.180124	0.149068	0.142857	0.136646	0.136646	0.118012	0.130435
	0.28	0.28	0.32	0.32	0.32	0.32	0.32	0.32	0.36	0.36	0.36	0.36	0.36	0.28	0.32	0.36	0.28	0.28	0.28	0.32	0.32	0.32	0.36	0.4	0.44	0.48	0.48	0.48	0.52	0.52	0.52	0.52	0.48	0.56	0.56	0.56	0.56	0.6	0.56	0.56	0.6	0.6	0.6	0.6	0.56	0.56	0.56	0.52	0.52
	0.149321	0.162896	0.167421	0.171946	0.190045	0.18552	0.180995	0.180995	0.180995	0.180995	0.176471	0.171946	0.162896	0.158371	0.176471	0.180995	0.171946	0.158371	0.158371	0.153846	0.140271	0.135747	0.126697	0.126697	0.126697	0.122172	0.122172	0.104072	0.104072	0.0995475	0.0950226	0.0904977	0.081448	0.081448	0.0723982	0.0678733	0.0723982	0.081448	0.0678733	0.0542986	0.0497738	0.0497738	0.0542986	0.0678733	0.0588235	0.0633484	0.0769231	0.0723982	0.0542986
	0.0220588	0.0220588	0.0220588	0.0147059	0.00735294	0.00735294	0.00735294	0.00735294	0.00735294	0.00735294	0.00735294	0.00735294	0.00735294	0.00735294	0	0	0	0	0	0.0147059	0.0147059	0.0147059	0.0147059	0.0147059	0.0147059	0.0294118	0.0294118	0.0367647	0.0441176	0.0441176	0.0441176	0.0441176	0.0441176	0.0441176	0.0441176	0.0441176	0.0441176	0.0441176	0.0441176	0.0514706	0.0514706	0.0514706	0.0514706	0.0514706	0.0514706	0.0514706	0.0514706	0.0514706	0.0514706
	0.172727	0.172727	0.172727	0.172727	0.172727	0.163636	0.163636	0.154545	0.145455	0.172727	0.163636	0.163636	0.154545	0.163636	0.181818	0.181818	0.154545	0.163636	0.172727	0.190909	0.154545	0.145455	0.154545	0.163636	0.172727	0.154545	0.145455	0.127273	0.1	0.1	0.109091	0.109091	0.109091	0.118182	0.118182	0.118182	0.118182	0.136364	0.127273	0.109091	0.109091	0.1	0.118182	0.109091	0.0909091	0.0909091	0.109091	0.1	0.0818182
	0.2	0.2	0.24	0.24	0.2	0.2	0.2	0.16	0.16	0.2	0.2	0.2	0.2	0.2	0.2	0.2	0.16	0.16	0.16	0.16	0.12	0.12	0.12	0.08	0.08	0.16	0.16	0.2	0.2	0.2	0.2	0.2	0.16	0.16	0.2	0.2	0.24	0.24	0.24	0.2	0.2	0.2	0.2	0.24	0.28	0.28	0.32	0.36	0.36
	0.148148	0.157407	0.171296	0.180556	0.194444	0.175926	0.175926	0.175926	0.166667	0.166667	0.162037	0.157407	0.157407	0.157407	0.162037	0.162037	0.162037	0.171296	0.171296	0.162037	0.157407	0.152778	0.143519	0.166667	0.171296	0.175926	0.166667	0.157407	0.166667	0.166667	0.175926	0.157407	0.134259	0.125	0.111111	0.12963	0.12963	0.12963	0.12037	0.115741	0.12963	0.12963	0.134259	0.138889	0.152778	0.162037	0.175926	0.175926	0.171296
	0.263158	0.263158	0.252632	0.242105	0.221053	0.221053	0.221053	0.221053	0.231579	0.231579	0.210526	0.221053	0.221053	0.231579	0.221053	0.2	0.178947	0.178947	0.178947	0.178947	0.178947	0.189474	0.210526	0.168421	0.178947	0.168421	0.189474	0.157895	0.157895	0.168421	0.157895	0.157895	0.178947	0.189474	0.2	0.2	0.221053	0.231579	0.210526	0.221053	0.221053	0.221053	0.221053	0.168421	0.178947	0.178947	0.210526	0.2	0.189474
	0.269231	0.25	0.269231	0.269231	0.269231	0.269231	0.269231	0.269231	0.25	0.25	0.269231	0.307692	0.288462	0.326923	0.25	0.230769	0.211538	0.230769	0.230769	0.230769	0.230769	0.25	0.288462	0.269231	0.307692	0.288462	0.269231	0.288462	0.269231	0.269231	0.269231	0.269231	0.288462	0.288462	0.288462	0.288462	0.307692	0.346154	0.346154	0.365385	0.346154	0.326923	0.326923	0.269231	0.288462	0.288462	0.326923	0.307692	0.288462
	0.288462	0.275641	0.301282	0.307692	0.333333	0.326923	0.314103	0.307692	0.301282	0.307692	0.326923	0.333333	0.333333	0.339744	0.333333	0.314103	0.320513	0.314103	0.314103	0.301282	0.288462	0.326923	0.352564	0.346154	0.333333	0.371795	0.371795	0.371795	0.378205	0.365385	0.384615	0.410256	0.378205	0.378205	0.365385	0.358974	0.352564	0.365385	0.384615	0.371795	0.365385	0.358974	0.371795	0.358974	0.352564	0.352564	0.326923	0.314103	0.314103
	0.368794	0.375887	0.382979	0.390071	0.390071	0.390071	0.411348	0.41844	0.397163	0.411348	0.397163	0.382979	0.340426	0.368794	0.319149	0.29078	0.283688	0.29078	0.283688	0.297872	0.29078	0.283688	0.29078	0.276596	0.29078	0.276596	0.297872	0.297872	0.297872	0.29078	0.29078	0.283688	0.283688	0.269504	0.276596	0.276596	0.276596	0.269504	0.269504	0.269504	0.276596	0.283688	0.283688	0.241135	0.241135	0.255319	0.269504	0.255319	0.241135
	0.075188	0.0827068	0.075188	0.0827068	0.0827068	0.075188	0.0676692	0.0676692	0.0526316	0.0526316	0.0526316	0.0451128	0.0451128	0.0300752	0.0300752	0.0075188	0.0300752	0.0075188	0.0075188	0	0.0150376	0.0300752	0.0451128	0.0526316	0.0601504	0.0601504	0.0827068	0.0977444	0.105263	0.112782	0.0977444	0.105263	0.112782	0.105263	0.105263	0.120301	0.120301	0.12782	0.12782	0.12782	0.12782	0.150376	0.12782	0.142857	0.142857	0.142857	0.112782	0.120301	0.120301
	0.0769231	0.0769231	0.153846	0.0769231	0.0769231	0.0769231	0.0769231	0.0769231	0.0769231	0.0769231	0.0769231	0.0769231	0.0769231	0.0769231	0.0769231	0.0769231	0.0769231	0.0769231	0.0769231	0.153846	0.153846	0.153846	0.153846	0.153846	0.153846	0.153846	0.153846	0.153846	0.153846	0.153846	0.153846	0.153846	0.0769231	0.0769231	0.0769231	0.0769231	0.0769231	0.0769231	0.0769231	0.0769231	0.0769231	0.0769231	0.0769231	0.0769231	0.0769231	0.0769231	0.0769231	0.0769231	0.0769231
	0.12381	0.128571	0.138095	0.142857	0.147619	0.161905	0.157143	0.166667	0.171429	0.161905	0.166667	0.166667	0.166667	0.171429	0.166667	0.17619	0.166667	0.142857	0.147619	0.128571	0.133333	0.138095	0.12381	0.114286	0.109524	0.1	0.109524	0.109524	0.1	0.1	0.1	0.0952381	0.0952381	0.0904762	0.0904762	0.0857143	0.0904762	0.0904762	0.0952381	0.1	0.0904762	0.0857143	0.0857143	0.0761905	0.0809524	0.0761905	0.0761905	0.0809524	0.0952381
	0.195489	0.18797	0.210526	0.218045	0.210526	0.225564	0.218045	0.218045	0.240602	0.225564	0.225564	0.218045	0.225564	0.233083	0.233083	0.240602	0.233083	0.210526	0.210526	0.18797	0.18797	0.18797	0.180451	0.180451	0.180451	0.172932	0.150376	0.157895	0.165414	0.180451	0.195489	0.18797	0.180451	0.180451	0.180451	0.180451	0.18797	0.195489	0.180451	0.180451	0.180451	0.172932	0.180451	0.172932	0.180451	0.157895	0.150376	0.150376	0.165414
	0.166667	0.166667	0.183333	0.216667	0.216667	0.233333	0.266667	0.266667	0.25	0.25	0.25	0.25	0.233333	0.233333	0.25	0.3	0.3	0.316667	0.316667	0.333333	0.333333	0.333333	0.333333	0.35	0.35	0.333333	0.333333	0.316667	0.333333	0.35	0.35	0.333333	0.316667	0.283333	0.3	0.3	0.266667	0.3	0.3	0.3	0.3	0.3	0.3	0.3	0.283333	0.233333	0.233333	0.2	0.183333
	0.289474	0.289474	0.315789	0.315789	0.342105	0.342105	0.342105	0.315789	0.315789	0.289474	0.315789	0.315789	0.342105	0.394737	0.394737	0.394737	0.368421	0.342105	0.368421	0.394737	0.394737	0.394737	0.368421	0.368421	0.342105	0.315789	0.315789	0.289474	0.315789	0.315789	0.315789	0.289474	0.263158	0.236842	0.210526	0.236842	0.236842	0.263158	0.263158	0.263158	0.236842	0.236842	0.210526	0.157895	0.157895	0.184211	0.184211	0.184211	0.131579
	0.454545	0.477273	0.545455	0.5	0.5	0.5	0.5	0.5	0.409091	0.409091	0.386364	0.386364	0.363636	0.340909	0.295455	0.25	0.295455	0.318182	0.272727	0.340909	0.340909	0.340909	0.318182	0.386364	0.386364	0.386364	0.363636	0.363636	0.340909	0.318182	0.295455	0.295455	0.25	0.227273	0.227273	0.295455	0.318182	0.295455	0.295455	0.295455	0.318182	0.295455	0.318182	0.318182	0.318182	0.340909	0.295455	0.25	0.25
	0.153846	0.142857	0.137363	0.137363	0.137363	0.120879	0.131868	0.131868	0.153846	0.153846	0.142857	0.153846	0.153846	0.148352	0.153846	0.148352	0.159341	0.175824	0.181319	0.164835	0.175824	0.175824	0.186813	0.175824	0.17033	0.17033	0.17033	0.175824	0.153846	0.148352	0.148352	0.142857	0.137363	0.131868	0.131868	0.142857	0.120879	0.115385	0.0824176	0.0769231	0.0769231	0.0769231	0.0824176	0.0824176	0.0769231	0.0769231	0.0659341	0.0494505	0.0494505
	0.19403	0.171642	0.141791	0.149254	0.156716	0.149254	0.149254	0.126866	0.119403	0.134328	0.141791	0.156716	0.156716	0.164179	0.164179	0.141791	0.104478	0.11194	0.141791	0.126866	0.126866	0.11194	0.134328	0.119403	0.126866	0.134328	0.134328	0.149254	0.149254	0.119403	0.11194	0.119403	0.126866	0.134328	0.126866	0.134328	0.149254	0.156716	0.149254	0.156716	0.149254	0.134328	0.141791	0.134328	0.149254	0.149254	0.171642	0.171642	0.141791
	0.506024	0.518072	0.5	0.506024	0.512048	0.53012	0.53012	0.5	0.487952	0.518072	0.512048	0.512048	0.536145	0.548193	0.512048	0.53012	0.5	0.5	0.506024	0.506024	0.512048	0.518072	0.493976	0.512048	0.506024	0.542169	0.554217	0.560241	0.554217	0.554217	0.554217	0.542169	0.572289	0.542169	0.536145	0.53012	0.518072	0.524096	0.536145	0.5	0.493976	0.487952	0.487952	0.493976	0.524096	0.53012	0.560241	0.578313	0.60241
	0.402985	0.38806	0.373134	0.395522	0.38806	0.402985	0.425373	0.41791	0.410448	0.402985	0.38806	0.402985	0.41791	0.410448	0.395522	0.380597	0.358209	0.380597	0.335821	0.328358	0.328358	0.313433	0.350746	0.335821	0.343284	0.335821	0.335821	0.358209	0.335821	0.358209	0.343284	0.350746	0.343284	0.313433	0.313433	0.320896	0.320896	0.320896	0.328358	0.328358	0.328358	0.30597	0.298507	0.30597	0.313433	0.335821	0.343284	0.328358	0.350746
	0.22807	0.22807	0.22807	0.245614	0.263158	0.245614	0.22807	0.22807	0.245614	0.22807	0.245614	0.245614	0.280702	0.280702	0.280702	0.263158	0.263158	0.298246	0.298246	0.298246	0.298246	0.280702	0.298246	0.298246	0.280702	0.263158	0.22807	0.263158	0.263158	0.280702	0.298246	0.280702	0.280702	0.263158	0.245614	0.263158	0.263158	0.263158	0.245614	0.22807	0.210526	0.175439	0.157895	0.157895	0.175439	0.22807	0.210526	0.192982	0.210526
	0.158879	0.158879	0.158879	0.154206	0.154206	0.14486	0.158879	0.149533	0.14486	0.140187	0.126168	0.116822	0.107477	0.102804	0.116822	0.107477	0.0841122	0.0700935	0.0747664	0.0607477	0.0560748	0.046729	0.046729	0.0514019	0.0514019	0.0560748	0.0560748	0.0560748	0.0327103	0.0420561	0.0186916	0.0186916	0.0186916	0.00934579	0.0140187	0.0186916	0.0046729	0	0.00934579	0.0046729	0.0046729	0.00934579	0.0140187	0.0140187	0	0.0046729	0.00934579	0.0186916	0.0280374
	0.258427	0.258427	0.258427	0.258427	0.280899	0.280899	0.280899	0.280899	0.280899	0.269663	0.269663	0.303371	0.303371	0.269663	0.292135	0.280899	0.280899	0.292135	0.292135	0.280899	0.303371	0.303371	0.303371	0.303371	0.325843	0.337079	0.314607	0.303371	0.303371	0.269663	0.280899	0.280899	0.280899	0.292135	0.269663	0.280899	0.269663	0.269663	0.269663	0.269663	0.269663	0.235955	0.213483	0.213483	0.202247	0.191011	0.202247	0.191011	0.213483
	0.0846154	0.0692308	0.0769231	0.0923077	0.0923077	0.1	0.115385	0.123077	0.130769	0.138462	0.138462	0.138462	0.146154	0.130769	0.130769	0.130769	0.138462	0.123077	0.123077	0.138462	0.138462	0.138462	0.153846	0.146154	0.146154	0.146154	0.153846	0.153846	0.130769	0.130769	0.146154	0.146154	0.146154	0.130769	0.123077	0.123077	0.130769	0.123077	0.115385	0.1	0.107692	0.107692	0.1	0.107692	0.1	0.107692	0.107692	0.107692	0.107692
	0.12381	0.12381	0.133333	0.133333	0.142857	0.142857	0.152381	0.152381	0.161905	0.171429	0.190476	0.180952	0.190476	0.190476	0.190476	0.2	0.228571	0.238095	0.238095	0.266667	0.238095	0.238095	0.247619	0.247619	0.228571	0.238095	0.228571	0.219048	0.2	0.180952	0.161905	0.161905	0.161905	0.161905	0.142857	0.152381	0.171429	0.180952	0.190476	0.190476	0.2	0.2	0.2	0.190476	0.2	0.2	0.180952	0.190476	0.209524
	0.111888	0.104895	0.111888	0.104895	0.104895	0.104895	0.104895	0.104895	0.111888	0.0839161	0.0909091	0.0909091	0.0769231	0.0769231	0.0699301	0.0559441	0.0559441	0.0629371	0.048951	0.048951	0.048951	0.0629371	0.0559441	0.048951	0.041958	0.034965	0.048951	0.048951	0.041958	0.048951	0.041958	0.041958	0.034965	0.034965	0.034965	0.034965	0.034965	0.034965	0.027972	0.027972	0.027972	0.027972	0.027972	0.034965	0.034965	0.034965	0.041958	0.041958	0.048951
	0.515152	0.515152	0.590909	0.606061	0.621212	0.636364	0.621212	0.621212	0.636364	0.681818	0.69697	0.727273	0.742424	0.757576	0.757576	0.742424	0.727273	0.712121	0.742424	0.757576	0.757576	0.787879	0.833333	0.833333	0.818182	0.787879	0.787879	0.757576	0.727273	0.727273	0.712121	0.666667	0.590909	0.606061	0.636364	0.636364	0.636364	0.666667	0.651515	0.590909	0.590909	0.575758	0.575758	0.590909	0.606061	0.606061	0.590909	0.606061	0.575758
	0.142157	0.151961	0.161765	0.156863	0.156863	0.171569	0.186275	0.176471	0.20098	0.196078	0.186275	0.171569	0.171569	0.171569	0.166667	0.171569	0.176471	0.171569	0.151961	0.151961	0.161765	0.161765	0.171569	0.166667	0.161765	0.181373	0.191176	0.205882	0.220588	0.220588	0.205882	0.186275	0.191176	0.20098	0.205882	0.191176	0.171569	0.186275	0.161765	0.166667	0.196078	0.20098	0.215686	0.20098	0.191176	0.186275	0.210784	0.215686	0.220588
	0.00840336	0.0168067	0.0252101	0.00840336	0	0.00840336	0.0252101	0.0336134	0.0588235	0.0756303	0.0840336	0.092437	0.134454	0.117647	0.117647	0.117647	0.134454	0.142857	0.151261	0.134454	0.134454	0.12605	0.159664	0.168067	0.168067	0.151261	0.168067	0.176471	0.176471	0.184874	0.210084	0.193277	0.184874	0.176471	0.168067	0.193277	0.176471	0.159664	0.142857	0.12605	0.134454	0.151261	0.134454	0.134454	0.159664	0.168067	0.151261	0.142857	0.142857
	0.424242	0.439394	0.469697	0.484848	0.484848	0.484848	0.469697	0.454545	0.424242	0.424242	0.424242	0.439394	0.424242	0.439394	0.393939	0.393939	0.409091	0.439394	0.378788	0.378788	0.393939	0.393939	0.363636	0.363636	0.393939	0.348485	0.348485	0.363636	0.348485	0.363636	0.363636	0.363636	0.333333	0.318182	0.318182	0.30303	0.30303	0.318182	0.333333	0.348485	0.318182	0.287879	0.287879	0.30303	0.318182	0.30303	0.30303	0.272727	0.272727
	0.232558	0.27907	0.302326	0.302326	0.325581	0.325581	0.325581	0.348837	0.302326	0.325581	0.372093	0.395349	0.395349	0.395349	0.418605	0.488372	0.511628	0.534884	0.488372	0.465116	0.511628	0.511628	0.488372	0.511628	0.511628	0.465116	0.488372	0.488372	0.511628	0.534884	0.55814	0.534884	0.511628	0.488372	0.465116	0.465116	0.44186	0.44186	0.44186	0.418605	0.372093	0.325581	0.325581	0.348837	0.325581	0.27907	0.27907	0.232558	0.232558
	0.283333	0.3	0.294444	0.311111	0.327778	0.316667	0.338889	0.344444	0.344444	0.327778	0.344444	0.372222	0.366667	0.355556	0.355556	0.338889	0.333333	0.338889	0.338889	0.344444	0.333333	0.344444	0.322222	0.361111	0.344444	0.333333	0.35	0.327778	0.327778	0.322222	0.305556	0.288889	0.283333	0.272222	0.255556	0.266667	0.25	0.233333	0.238889	0.255556	0.244444	0.238889	0.244444	0.25	0.233333	0.238889	0.244444	0.238889	0.244444
	0.0972222	0.111111	0.111111	0.125	0.125	0.118056	0.125	0.125	0.138889	0.138889	0.152778	0.152778	0.131944	0.145833	0.131944	0.138889	0.138889	0.131944	0.125	0.138889	0.152778	0.131944	0.145833	0.145833	0.138889	0.131944	0.145833	0.145833	0.152778	0.138889	0.125	0.125	0.118056	0.111111	0.104167	0.104167	0.0972222	0.0972222	0.0833333	0.0833333	0.0694444	0.0694444	0.0902778	0.0763889	0.0763889	0.0694444	0.0833333	0.0902778	0.0833333
	0.128205	0.128205	0.128205	0.128205	0.153846	0.179487	0.179487	0.153846	0.153846	0.179487	0.179487	0.179487	0.179487	0.179487	0.205128	0.153846	0.179487	0.153846	0.153846	0.153846	0.153846	0.153846	0.153846	0.153846	0.153846	0.128205	0.128205	0.128205	0.128205	0.128205	0.102564	0.102564	0.102564	0.128205	0.102564	0.0769231	0.0769231	0.0769231	0.0769231	0.0512821	0.0769231	0.0769231	0.102564	0.128205	0.128205	0.128205	0.102564	0.102564	0.102564
	0.33871	0.33871	0.330645	0.322581	0.314516	0.314516	0.322581	0.306452	0.290323	0.282258	0.274194	0.258065	0.266129	0.290323	0.274194	0.274194	0.282258	0.274194	0.282258	0.274194	0.266129	0.241935	0.241935	0.25	0.258065	0.225806	0.217742	0.209677	0.233871	0.209677	0.185484	0.177419	0.185484	0.193548	0.209677	0.201613	0.217742	0.258065	0.258065	0.274194	0.274194	0.274194	0.274194	0.25	0.25	0.233871	0.233871	0.241935	0.225806
	0.506098	0.487805	0.487805	0.5	0.493902	0.481707	0.481707	0.463415	0.469512	0.506098	0.506098	0.506098	0.518293	0.530488	0.512195	0.52439	0.487805	0.493902	0.493902	0.52439	0.530488	0.54878	0.560976	0.560976	0.579268	0.567073	0.560976	0.554878	0.554878	0.560976	0.573171	0.591463	0.591463	0.585366	0.591463	0.591463	0.573171	0.560976	0.579268	0.560976	0.554878	0.567073	0.530488	0.573171	0.560976	0.536585	0.536585	0.54878	0.542683
	0.0337079	0.0337079	0.0337079	0.0449438	0.0561798	0.0786517	0.0786517	0.0898876	0.0898876	0.0786517	0.0786517	0.0898876	0.0898876	0.11236	0.101124	0.0898876	0.0898876	0.101124	0.101124	0.123596	0.101124	0.11236	0.123596	0.123596	0.134831	0.146067	0.123596	0.11236	0.11236	0.11236	0.146067	0.157303	0.157303	0.168539	0.146067	0.123596	0.134831	0.123596	0.123596	0.134831	0.134831	0.134831	0.134831	0.123596	0.11236	0.11236	0.11236	0.123596	0.134831
	0.357143	0.357143	0.357143	0.357143	0.357143	0.428571	0.428571	0.428571	0.357143	0.214286	0.214286	0.142857	0.142857	0.142857	0.142857	0.142857	0.142857	0.142857	0.142857	0.142857	0.142857	0.142857	0.142857	0.142857	0.214286	0.214286	0.142857	0.142857	0.142857	0.142857	0.142857	0.142857	0.142857	0.142857	0.142857	0.142857	0.142857	0.142857	0.142857	0.142857	0.142857	0.142857	0.142857	0.142857	0.142857	0.142857	0.142857	0.142857	0.142857
	0.0405405	0.0405405	0.0540541	0.0540541	0.0540541	0.0675676	0.0675676	0.0675676	0.0675676	0.0540541	0.0540541	0.0405405	0.0405405	0.0540541	0.0405405	0.027027	0.0405405	0.0540541	0.0405405	0.0540541	0.0675676	0.0675676	0.0675676	0.0675676	0.0810811	0.0810811	0.0810811	0.0810811	0.0810811	0.0810811	0.0675676	0.0810811	0.0810811	0.0945946	0.0945946	0.0945946	0.0945946	0.0945946	0.0945946	0.0945946	0.108108	0.108108	0.108108	0.0945946	0.108108	0.0945946	0.0810811	0.0675676	0.0675676
	0	0	0.00766284	0.0114943	0.0306513	0.0344828	0.0229885	0.0268199	0.0229885	0.0268199	0.0268199	0.0344828	0.0268199	0.0268199	0.0383142	0.0421456	0.0383142	0.0306513	0.0383142	0.0498084	0.0651341	0.0613027	0.0613027	0.0651341	0.0536398	0.0651341	0.0727969	0.0651341	0.0613027	0.0766284	0.0727969	0.0766284	0.0689655	0.0766284	0.0727969	0.0881226	0.0957854	0.103448	0.118774	0.114943	0.10728	0.103448	0.111111	0.103448	0.091954	0.0957854	0.0957854	0.111111	0.10728
	0.0357143	0.0416667	0.047619	0.047619	0.0535714	0.0595238	0.0654762	0.047619	0.0595238	0.0595238	0.0535714	0.0595238	0.0595238	0.0595238	0.0595238	0.0595238	0.0535714	0.0595238	0.0595238	0.0535714	0.0654762	0.0654762	0.0714286	0.0892857	0.077381	0.0952381	0.0952381	0.10119	0.119048	0.125	0.136905	0.136905	0.136905	0.125	0.142857	0.142857	0.14881	0.154762	0.160714	0.160714	0.166667	0.160714	0.154762	0.166667	0.172619	0.172619	0.178571	0.196429	0.196429
	0.197674	0.244186	0.267442	0.290698	0.255814	0.267442	0.290698	0.302326	0.290698	0.267442	0.290698	0.27907	0.27907	0.255814	0.27907	0.267442	0.313953	0.313953	0.337209	0.325581	0.302326	0.27907	0.27907	0.290698	0.27907	0.267442	0.267442	0.267442	0.290698	0.290698	0.302326	0.255814	0.244186	0.232558	0.244186	0.232558	0.22093	0.209302	0.209302	0.232558	0.209302	0.232558	0.267442	0.267442	0.255814	0.255814	0.232558	0.244186	0.244186
	0.46875	0.484375	0.515625	0.53125	0.546875	0.5625	0.546875	0.53125	0.515625	0.5	0.53125	0.53125	0.546875	0.5625	0.5625	0.59375	0.609375	0.59375	0.578125	0.59375	0.578125	0.546875	0.5625	0.546875	0.53125	0.484375	0.453125	0.4375	0.421875	0.375	0.390625	0.40625	0.375	0.390625	0.375	0.390625	0.390625	0.375	0.390625	0.40625	0.40625	0.453125	0.4375	0.40625	0.421875	0.4375	0.453125	0.46875	0.453125
[truncated: 2,252 more columns]

## Sheet: Figure 1d
Figure 1d	Normalized firing rate (channel x time) per stimulus for the fast ramp condition
stimulus 1
	0.202247	0.191011	0.191011	0.179775	0.174157	0.168539	0.174157	0.168539	0.162921	0.168539	0.157303	0.174157	0.179775	0.185393	0.191011	0.207865	0.202247	0.202247	0.191011	0.191011	0.191011	0.207865	0.213483	0.230337	0.235955	0.207865	0.207865	0.207865	0.191011	0.185393	0.191011	0.202247	0.207865	0.213483	0.213483	0.207865	0.202247	0.191011	0.185393	0.185393	0.179775	0.162921	0.157303	0.146067	0.146067	0.123596	0.146067	0.146067	0.162921
	0.0539773	0.0511364	0.0454545	0.0426136	0.0454545	0.0454545	0.0482955	0.0511364	0.0511364	0.0511364	0.0596591	0.0625	0.0681818	0.0625	0.0653409	0.0568182	0.0539773	0.0568182	0.0539773	0.0482955	0.0454545	0.0426136	0.0454545	0.0426136	0.0426136	0.0426136	0.0397727	0.0397727	0.0397727	0.0397727	0.0369318	0.0397727	0.0426136	0.0454545	0.0482955	0.0454545	0.0426136	0.0482955	0.0482955	0.0482955	0.0369318	0.0369318	0.03125	0.0369318	0.0284091	0.0397727	0.0369318	0.0340909	0.0369318
	0.158537	0.146341	0.134146	0.146341	0.146341	0.158537	0.170732	0.182927	0.170732	0.158537	0.170732	0.170732	0.158537	0.158537	0.146341	0.158537	0.158537	0.158537	0.158537	0.146341	0.134146	0.134146	0.134146	0.121951	0.121951	0.121951	0.109756	0.0853659	0.109756	0.121951	0.146341	0.158537	0.146341	0.146341	0.158537	0.146341	0.134146	0.121951	0.121951	0.121951	0.097561	0.097561	0.097561	0.121951	0.121951	0.121951	0.121951	0.121951	0.134146
	0.261538	0.276923	0.292308	0.276923	0.307692	0.307692	0.292308	0.323077	0.323077	0.323077	0.323077	0.323077	0.307692	0.292308	0.276923	0.261538	0.261538	0.276923	0.261538	0.230769	0.230769	0.215385	0.230769	0.230769	0.230769	0.261538	0.246154	0.246154	0.246154	0.230769	0.261538	0.261538	0.246154	0.246154	0.230769	0.2	0.2	0.169231	0.169231	0.169231	0.138462	0.138462	0.138462	0.153846	0.169231	0.169231	0.169231	0.153846	0.169231
	0	0	0	0	0	0	0	0	0	0	0	0.03125	0.03125	0.03125	0.03125	0.03125	0.03125	0.03125	0.03125	0.03125	0.03125	0.03125	0.03125	0.03125	0.03125	0.03125	0.03125	0.03125	0.03125	0.03125	0.0625	0.0625	0.0625	0.0625	0.0625	0.0625	0.0625	0.0625	0.0625	0.0625	0.0625	0.03125	0.03125	0.03125	0.03125	0.03125	0.03125	0.03125	0.03125
	0.077381	0.077381	0.0833333	0.0833333	0.077381	0.0714286	0.0714286	0.0654762	0.0654762	0.077381	0.0654762	0.0535714	0.0357143	0.0297619	0.0357143	0.0357143	0.0357143	0.0297619	0.0297619	0.0297619	0.0416667	0.0357143	0.0416667	0.047619	0.047619	0.0357143	0.047619	0.0595238	0.0535714	0.0535714	0.0654762	0.0714286	0.0595238	0.0595238	0.0535714	0.0595238	0.0595238	0.0595238	0.0595238	0.047619	0.0535714	0.0416667	0.047619	0.0595238	0.0535714	0.0595238	0.0535714	0.047619	0.0535714
	0.0784314	0.0823529	0.0862745	0.0941176	0.101961	0.105882	0.101961	0.105882	0.117647	0.121569	0.121569	0.121569	0.113725	0.109804	0.105882	0.105882	0.105882	0.105882	0.0980392	0.0980392	0.0901961	0.0941176	0.101961	0.0941177	0.0980392	0.101961	0.105882	0.0941177	0.0980392	0.0980392	0.0980392	0.0941177	0.0941177	0.0901961	0.0823529	0.0784314	0.0823529	0.0862745	0.0823529	0.0862745	0.0823529	0.0823529	0.0901961	0.0980392	0.101961	0.105882	0.105882	0.109804	0.105882
	0.555556	0.555556	0.611111	0.611111	0.555556	0.555556	0.5	0.5	0.5	0.444444	0.444444	0.444444	0.444444	0.388889	0.388889	0.388889	0.333333	0.333333	0.333333	0.277778	0.333333	0.333333	0.388889	0.333333	0.333333	0.333333	0.388889	0.388889	0.333333	0.333333	0.333333	0.333333	0.277778	0.277778	0.333333	0.388889	0.388889	0.333333	0.388889	0.388889	0.333333	0.388889	0.388889	0.388889	0.388889	0.388889	0.388889	0.388889	0.388889
	0.15047	0.147335	0.147335	0.153605	0.144201	0.147335	0.15047	0.134796	0.134796	0.128527	0.141066	0.141066	0.137931	0.131661	0.134796	0.141066	0.147335	0.137931	0.15047	0.147335	0.134796	0.128527	0.125392	0.128527	0.125392	0.134796	0.125392	0.122257	0.109718	0.115987	0.103448	0.0909091	0.0909091	0.0940439	0.106583	0.109718	0.106583	0.106583	0.100313	0.103448	0.0877743	0.0846395	0.0783699	0.0877743	0.0846395	0.0846395	0.0752351	0.0783699	0.0595611
	0.20339	0.19209	0.20904	0.20904	0.19209	0.186441	0.19774	0.19774	0.180791	0.169492	0.169492	0.180791	0.163842	0.163842	0.141243	0.146893	0.135593	0.141243	0.124294	0.101695	0.0960452	0.107345	0.101695	0.079096	0.0847458	0.079096	0.0847458	0.0903955	0.0960452	0.101695	0.118644	0.124294	0.129944	0.135593	0.141243	0.135593	0.124294	0.129944	0.129944	0.124294	0.112994	0.107345	0.118644	0.124294	0.124294	0.112994	0.124294	0.118644	0.118644
	0.176101	0.169811	0.18239	0.169811	0.157233	0.144654	0.144654	0.125786	0.119497	0.113208	0.100629	0.0880503	0.081761	0.0943396	0.100629	0.113208	0.106918	0.113208	0.119497	0.138365	0.150943	0.163522	0.169811	0.163522	0.18239	0.163522	0.169811	0.169811	0.194969	0.207547	0.201258	0.207547	0.194969	0.18239	0.176101	0.188679	0.18239	0.194969	0.194969	0.194969	0.194969	0.194969	0.201258	0.207547	0.18239	0.176101	0.163522	0.163522	0.150943
	0.126761	0.126761	0.126761	0.126761	0.140845	0.140845	0.140845	0.140845	0.140845	0.140845	0.126761	0.112676	0.112676	0.0985915	0.084507	0.084507	0.0704225	0.056338	0.0422535	0.0422535	0.0422535	0.028169	0.028169	0.0422535	0.056338	0.0704225	0.084507	0.084507	0.0704225	0.0704225	0.0704225	0.0704225	0.0704225	0.0704225	0.056338	0.0985915	0.112676	0.112676	0.112676	0.140845	0.140845	0.15493	0.15493	0.15493	0.15493	0.169014	0.183099	0.169014	0.169014
	0.213873	0.219653	0.219653	0.219653	0.231214	0.231214	0.236994	0.219653	0.213873	0.208092	0.208092	0.196532	0.196532	0.202312	0.202312	0.208092	0.208092	0.196532	0.190751	0.190751	0.16185	0.156069	0.156069	0.16185	0.144509	0.138728	0.138728	0.127168	0.109827	0.121387	0.121387	0.104046	0.109827	0.109827	0.104046	0.115607	0.115607	0.109827	0.115607	0.109827	0.109827	0.104046	0.0924856	0.0924856	0.0982659	0.0982659	0.0924856	0.109827	0.109827
	0.0477223	0.0498915	0.0542299	0.0585683	0.0672451	0.0650759	0.0715835	0.0715835	0.0737527	0.0715835	0.0759219	0.0802603	0.0802603	0.0845987	0.0845987	0.0867679	0.0867679	0.0889371	0.0889371	0.0889371	0.0802603	0.0759219	0.0759219	0.0780911	0.0780911	0.0780911	0.0694143	0.0694143	0.0629067	0.0650759	0.0650759	0.0672451	0.0650759	0.0607375	0.0563991	0.0563991	0.0542299	0.0563991	0.0585683	0.0607375	0.0563991	0.0542299	0.0607375	0.0563991	0.0520607	0.0477223	0.0542299	0.0498915	0.0563991
	0.150685	0.164384	0.150685	0.164384	0.191781	0.232877	0.232877	0.219178	0.219178	0.232877	0.232877	0.219178	0.219178	0.219178	0.205479	0.191781	0.191781	0.178082	0.178082	0.164384	0.150685	0.136986	0.136986	0.109589	0.109589	0.123288	0.136986	0.136986	0.123288	0.109589	0.109589	0.0958904	0.0958904	0.0821918	0.0958904	0.0547945	0.0410959	0.0410959	0.0410959	0.0410959	0.0410959	0.0821918	0.0958904	0.0958904	0.123288	0.109589	0.109589	0.109589	0.109589
	0.0331126	0.0397351	0.0331126	0.0264901	0.0198675	0.0331126	0.0264901	0.0463576	0.0463576	0.0463576	0.0463576	0.0662252	0.0728477	0.0860927	0.0927152	0.0993377	0.0927152	0.0993377	0.0993377	0.0927152	0.0927152	0.0860927	0.0927152	0.10596	0.10596	0.0993377	0.112583	0.112583	0.10596	0.119205	0.139073	0.13245	0.139073	0.139073	0.145695	0.139073	0.139073	0.119205	0.125828	0.145695	0.152318	0.13245	0.139073	0.13245	0.145695	0.145695	0.152318	0.15894	0.165563
	0.193548	0.209677	0.193548	0.193548	0.209677	0.209677	0.225806	0.209677	0.177419	0.177419	0.145161	0.16129	0.16129	0.177419	0.177419	0.16129	0.16129	0.16129	0.16129	0.145161	0.16129	0.177419	0.177419	0.177419	0.177419	0.16129	0.145161	0.145161	0.16129	0.16129	0.177419	0.16129	0.16129	0.193548	0.177419	0.193548	0.177419	0.193548	0.209677	0.193548	0.193548	0.177419	0.177419	0.16129	0.16129	0.145161	0.129032	0.145161	0.16129
	0.198413	0.18254	0.206349	0.198413	0.206349	0.198413	0.198413	0.18254	0.166667	0.15873	0.174603	0.15873	0.142857	0.15873	0.142857	0.15873	0.150794	0.142857	0.150794	0.166667	0.174603	0.206349	0.206349	0.206349	0.230159	0.214286	0.206349	0.190476	0.198413	0.222222	0.206349	0.206349	0.18254	0.174603	0.166667	0.174603	0.174603	0.190476	0.190476	0.18254	0.166667	0.166667	0.174603	0.166667	0.150794	0.142857	0.134921	0.142857	0.142857
	0.138889	0.138889	0.138889	0.138889	0.138889	0.138889	0.138889	0.138889	0.138889	0.111111	0.111111	0.0833333	0.111111	0.111111	0.111111	0.111111	0.111111	0.111111	0.138889	0.111111	0.111111	0.111111	0.111111	0.111111	0.111111	0.111111	0.111111	0.138889	0.138889	0.166667	0.166667	0.166667	0.166667	0.166667	0.166667	0.166667	0.166667	0.166667	0.166667	0.194444	0.194444	0.194444	0.166667	0.194444	0.25	0.25	0.25	0.305556	0.277778
	0.42623	0.45082	0.409836	0.467213	0.47541	0.459016	0.45082	0.434426	0.45082	0.442623	0.45082	0.483607	0.483607	0.52459	0.516393	0.540984	0.52459	0.532787	0.52459	0.540984	0.532787	0.52459	0.532787	0.54918	0.532787	0.508197	0.5	0.491803	0.5	0.5	0.52459	0.52459	0.565574	0.516393	0.532787	0.508197	0.52459	0.516393	0.52459	0.52459	0.52459	0.5	0.467213	0.442623	0.459016	0.42623	0.442623	0.45082	0.442623
	0.331797	0.331797	0.341014	0.341014	0.345622	0.341014	0.341014	0.331797	0.331797	0.322581	0.341014	0.331797	0.336406	0.359447	0.382488	0.373272	0.354839	0.359447	0.359447	0.35023	0.345622	0.345622	0.359447	0.391705	0.382488	0.391705	0.387097	0.400922	0.382488	0.391705	0.410138	0.414747	0.40553	0.419355	0.419355	0.428571	0.428571	0.43318	0.423963	0.437788	0.43318	0.423963	0.428571	0.419355	0.400922	0.382488	0.410138	0.40553	0.40553
	0.097561	0.103659	0.103659	0.115854	0.115854	0.109756	0.103659	0.097561	0.0853659	0.0853659	0.097561	0.0853659	0.0792683	0.0792683	0.0792683	0.0914634	0.0914634	0.097561	0.097561	0.0914634	0.0914634	0.0853659	0.0914634	0.0914634	0.0914634	0.0914634	0.0792683	0.0670732	0.0731707	0.0670732	0.0670732	0.0670732	0.0731707	0.0609756	0.054878	0.054878	0.0487805	0.0426829	0.0487805	0.0487805	0.0304878	0.0304878	0.0426829	0.0487805	0.0487805	0.0426829	0.054878	0.0487805	0.054878
	0.378855	0.38326	0.374449	0.374449	0.378855	0.38326	0.39207	0.378855	0.38326	0.38326	0.396476	0.422907	0.427313	0.418502	0.440529	0.436123	0.436123	0.440529	0.418502	0.405286	0.400881	0.38326	0.39207	0.39207	0.409692	0.414097	0.409692	0.400881	0.396476	0.405286	0.418502	0.409692	0.405286	0.39207	0.405286	0.405286	0.38326	0.39207	0.378855	0.38326	0.374449	0.352423	0.343612	0.343612	0.334802	0.330396	0.321586	0.321586	0.30837
	0.0669856	0.0669856	0.0717703	0.0669856	0.062201	0.0669856	0.0669856	0.062201	0.062201	0.0669856	0.062201	0.0574163	0.0574163	0.0717703	0.0669856	0.062201	0.0574163	0.0478469	0.0574163	0.062201	0.0574163	0.062201	0.0574163	0.0574163	0.0669856	0.062201	0.0574163	0.0669856	0.0717703	0.0717703	0.076555	0.076555	0.0813397	0.0813397	0.0813397	0.076555	0.076555	0.076555	0.076555	0.076555	0.0813397	0.0861244	0.0909091	0.0813397	0.0861244	0.0909091	0.0956938	0.0956938	0.0956938
	0.0862069	0.091954	0.100575	0.100575	0.106322	0.106322	0.106322	0.0948276	0.091954	0.0833333	0.0833333	0.0833333	0.0804598	0.0775862	0.0718391	0.0632184	0.0689655	0.0775862	0.0804598	0.0775862	0.0804598	0.0890805	0.0977012	0.0833333	0.0862069	0.0948276	0.0977012	0.0948276	0.0977012	0.103448	0.0948276	0.0977012	0.091954	0.0890805	0.0833333	0.0833333	0.0890805	0.091954	0.0862069	0.0804598	0.0948276	0.091954	0.0948276	0.0977012	0.0890805	0.091954	0.091954	0.0833333	0.0862069
	0.158333	0.158333	0.141667	0.15	0.141667	0.108333	0.125	0.108333	0.1	0.075	0.0916667	0.075	0.0666667	0.0666667	0.125	0.108333	0.116667	0.116667	0.133333	0.15	0.133333	0.141667	0.158333	0.133333	0.15	0.15	0.15	0.141667	0.141667	0.15	0.166667	0.15	0.183333	0.2	0.208333	0.233333	0.208333	0.225	0.216667	0.225	0.2	0.225	0.233333	0.216667	0.166667	0.183333	0.183333	0.208333	0.216667
	0.188192	0.191882	0.177122	0.188192	0.177122	0.184502	0.180812	0.180812	0.184502	0.184502	0.177122	0.166052	0.169742	0.173432	0.151292	0.154982	0.166052	0.173432	0.184502	0.188192	0.188192	0.191882	0.180812	0.177122	0.184502	0.195572	0.195572	0.188192	0.184502	0.169742	0.169742	0.173432	0.166052	0.158672	0.180812	0.184502	0.180812	0.188192	0.180812	0.188192	0.173432	0.191882	0.188192	0.206642	0.202952	0.202952	0.202952	0.210332	0.214022
	0.0794702	0.0728477	0.0728477	0.0860927	0.0993377	0.0993377	0.0993377	0.0993377	0.119205	0.119205	0.119205	0.112583	0.112583	0.10596	0.119205	0.13245	0.13245	0.125828	0.13245	0.13245	0.139073	0.139073	0.139073	0.145695	0.165563	0.152318	0.152318	0.15894	0.15894	0.145695	0.145695	0.152318	0.152318	0.139073	0.125828	0.125828	0.145695	0.139073	0.119205	0.125828	0.139073	0.139073	0.13245	0.145695	0.139073	0.125828	0.13245	0.13245	0.119205
	0.282609	0.293478	0.293478	0.293478	0.293478	0.282609	0.282609	0.293478	0.282609	0.26087	0.26087	0.293478	0.326087	0.347826	0.380435	0.369565	0.347826	0.380435	0.347826	0.326087	0.347826	0.336957	0.336957	0.336957	0.315217	0.315217	0.304348	0.293478	0.293478	0.315217	0.336957	0.336957	0.358696	0.336957	0.326087	0.326087	0.304348	0.304348	0.326087	0.347826	0.358696	0.326087	0.293478	0.271739	0.25	0.282609	0.315217	0.282609	0.326087
	0.34375	0.34375	0.34375	0.28125	0.28125	0.28125	0.28125	0.34375	0.34375	0.34375	0.34375	0.34375	0.34375	0.34375	0.34375	0.34375	0.34375	0.40625	0.40625	0.40625	0.40625	0.40625	0.4375	0.4375	0.4375	0.375	0.375	0.34375	0.28125	0.28125	0.25	0.25	0.25	0.25	0.25	0.25	0.25	0.1875	0.1875	0.1875	0.1875	0.25	0.28125	0.28125	0.28125	0.28125	0.28125	0.21875	0.21875
	0.314815	0.333333	0.37037	0.351852	0.351852	0.351852	0.333333	0.314815	0.296296	0.296296	0.296296	0.314815	0.333333	0.333333	0.333333	0.314815	0.296296	0.333333	0.296296	0.240741	0.277778	0.240741	0.222222	0.203704	0.203704	0.222222	0.222222	0.185185	0.185185	0.222222	0.222222	0.222222	0.203704	0.185185	0.166667	0.166667	0.148148	0.148148	0.166667	0.166667	0.185185	0.166667	0.166667	0.166667	0.203704	0.203704	0.240741	0.203704	0.259259
	0.508475	0.485876	0.457627	0.474576	0.451977	0.440678	0.457627	0.485876	0.480226	0.497175	0.480226	0.468927	0.463277	0.451977	0.491525	0.514124	0.497175	0.519774	0.514124	0.531073	0.531073	0.536723	0.542373	0.564972	0.531073	0.525424	0.548023	0.542373	0.519774	0.502825	0.480226	0.497175	0.502825	0.497175	0.536723	0.564972	0.542373	0.519774	0.508475	0.502825	0.502825	0.497175	0.497175	0.497175	0.468927	0.491525	0.508475	0.508475	0.531073
	0.333333	0.333333	0.333333	0.333333	0.333333	0.333333	0.333333	0.333333	0.358974	0.333333	0.282051	0.282051	0.282051	0.282051	0.230769	0.205128	0.230769	0.230769	0.205128	0.230769	0.230769	0.230769	0.230769	0.205128	0.230769	0.179487	0.153846	0.128205	0.128205	0.128205	0.153846	0.153846	0.153846	0.179487	0.179487	0.179487	0.153846	0.153846	0.128205	0.128205	0.128205	0.128205	0.128205	0.128205	0.128205	0.128205	0.102564	0.128205	0.153846
	0.0285714	0.0285714	0.0285714	0.0285714	0.0285714	0.0285714	0.0285714	0.0285714	0.0285714	0.0285714	0.0285714	0.0285714	0.0285714	0.0285714	0.0285714	0	0	0.0285714	0.0571429	0.0571429	0.0857143	0.0857143	0.0857143	0.0857143	0.0857143	0.114286	0.171429	0.171429	0.2	0.2	0.2	0.2	0.2	0.2	0.2	0.2	0.2	0.2	0.2	0.2	0.2	0.2	0.2	0.2	0.2	0.2	0.2	0.171429	0.142857
	0.0487805	0.0487805	0.0536585	0.0585366	0.0439024	0.0487805	0.0487805	0.0439024	0.0439024	0.0585366	0.0585366	0.0634146	0.0634146	0.0634146	0.0585366	0.0439024	0.0487805	0.0536585	0.0536585	0.0682927	0.0829268	0.097561	0.121951	0.112195	0.131707	0.131707	0.136585	0.136585	0.131707	0.121951	0.117073	0.121951	0.102439	0.102439	0.102439	0.102439	0.107317	0.107317	0.107317	0.112195	0.112195	0.102439	0.102439	0.112195	0.112195	0.117073	0.117073	0.107317	0.117073
	0.22449	0.22449	0.204082	0.183673	0.183673	0.183673	0.183673	0.204082	0.204082	0.183673	0.142857	0.122449	0.122449	0.122449	0.122449	0.122449	0.102041	0.102041	0.122449	0.122449	0.142857	0.102041	0.122449	0.122449	0.142857	0.142857	0.163265	0.22449	0.22449	0.22449	0.22449	0.22449	0.22449	0.22449	0.22449	0.22449	0.22449	0.22449	0.22449	0.22449	0.285714	0.285714	0.285714	0.285714	0.306122	0.306122	0.326531	0.326531	0.306122
	0.0238908	0.0238908	0.0238908	0.0273038	0.0307167	0.0238908	0.0170648	0.0273038	0.0204778	0.0170648	0.0170648	0.0136519	0.0204778	0.0273038	0.0341297	0.0375427	0.0409556	0.0409556	0.0477816	0.0443686	0.0477816	0.0580205	0.0546075	0.0511945	0.0546075	0.0477816	0.0580205	0.0580205	0.0546075	0.0648464	0.0614334	0.0580205	0.0546075	0.0682594	0.0682594	0.0750853	0.0716724	0.0819113	0.0887372	0.0921502	0.0955631	0.0955631	0.0887372	0.0853242	0.0921502	0.0784983	0.0784983	0.0784983	0.0716724
	0.133333	0.12	0.12	0.106667	0.106667	0.106667	0.08	0.106667	0.106667	0.08	0.0666667	0.08	0.08	0.0666667	0.0666667	0.0666667	0.0533333	0.0666667	0.0666667	0.0666667	0.0666667	0.0533333	0.0533333	0.0533333	0.0666667	0.0666667	0.0666667	0.0666667	0.0666667	0.0666667	0.0666667	0.0666667	0.08	0.08	0.08	0.08	0.0933333	0.0666667	0.0666667	0.0666667	0.08	0.0666667	0.0666667	0.0666667	0.0666667	0.0666667	0.0666667	0.0533333	0.0533333
	0.178723	0.182979	0.178723	0.191489	0.187234	0.182979	0.191489	0.174468	0.170213	0.165957	0.153191	0.170213	0.178723	0.170213	0.170213	0.174468	0.165957	0.174468	0.165957	0.170213	0.157447	0.161702	0.174468	0.170213	0.178723	0.182979	0.174468	0.161702	0.153191	0.161702	0.170213	0.170213	0.157447	0.148936	0.161702	0.157447	0.161702	0.165957	0.148936	0.165957	0.161702	0.153191	0.140426	0.140426	0.131915	0.12766	0.123404	0.119149	0.13617
	0.285714	0.307692	0.307692	0.340659	0.362637	0.362637	0.362637	0.417582	0.428571	0.428571	0.450549	0.43956	0.450549	0.43956	0.450549	0.472527	0.461538	0.461538	0.472527	0.472527	0.472527	0.483516	0.505495	0.494505	0.516484	0.483516	0.461538	0.483516	0.494505	0.428571	0.417582	0.406593	0.406593	0.395604	0.373626	0.362637	0.351648	0.318681	0.307692	0.32967	0.318681	0.318681	0.307692	0.307692	0.296703	0.296703	0.274725	0.263736	0.252747
	0.130435	0.144928	0.144928	0.144928	0.130435	0.130435	0.115942	0.115942	0.130435	0.115942	0.101449	0.0869565	0.101449	0.115942	0.115942	0.115942	0.130435	0.115942	0.115942	0.115942	0.115942	0.115942	0.115942	0.101449	0.101449	0.101449	0.115942	0.101449	0.101449	0.101449	0.115942	0.101449	0.115942	0.115942	0.130435	0.130435	0.130435	0.115942	0.0869565	0.115942	0.115942	0.115942	0.115942	0.101449	0.101449	0.101449	0.0869565	0.0869565	0.0869565
	0.0782609	0.073913	0.0782609	0.073913	0.0695652	0.073913	0.0826087	0.0913043	0.1	0.108696	0.108696	0.108696	0.104348	0.1	0.0913043	0.1	0.0869565	0.113043	0.117391	0.134783	0.147826	0.143478	0.134783	0.134783	0.130435	0.121739	0.13913	0.152174	0.143478	0.147826	0.16087	0.182609	0.178261	0.186957	0.195652	0.191304	0.173913	0.169565	0.173913	0.165217	0.165217	0.165217	0.152174	0.152174	0.165217	0.173913	0.178261	0.16087	0.152174
	0.30303	0.321212	0.321212	0.315152	0.327273	0.357576	0.345455	0.321212	0.339394	0.339394	0.351515	0.351515	0.363636	0.363636	0.369697	0.369697	0.351515	0.351515	0.375758	0.375758	0.351515	0.363636	0.363636	0.363636	0.363636	0.369697	0.357576	0.363636	0.357576	0.363636	0.363636	0.357576	0.369697	0.369697	0.369697	0.339394	0.357576	0.363636	0.351515	0.375758	0.393939	0.4	0.387879	0.375758	0.375758	0.369697	0.393939	0.412121	0.393939
	0.134328	0.149254	0.149254	0.164179	0.164179	0.164179	0.149254	0.134328	0.104478	0.104478	0.104478	0.104478	0.0895522	0.104478	0.0746269	0.0597015	0.0746269	0.0597015	0.0746269	0.0746269	0.0597015	0.0895522	0.0895522	0.0895522	0.104478	0.104478	0.104478	0.0895522	0.0895522	0.0895522	0.104478	0.104478	0.104478	0.0895522	0.0895522	0.0895522	0.0895522	0.104478	0.104478	0.0895522	0.104478	0.104478	0.104478	0.0895522	0.104478	0.119403	0.0895522	0.0895522	0.0746269
	0.385714	0.357143	0.371429	0.385714	0.4	0.4	0.4	0.371429	0.371429	0.342857	0.357143	0.357143	0.328571	0.342857	0.328571	0.3	0.342857	0.371429	0.342857	0.4	0.385714	0.428571	0.457143	0.5	0.514286	0.514286	0.5	0.514286	0.528571	0.557143	0.528571	0.542857	0.542857	0.571429	0.557143	0.557143	0.542857	0.542857	0.557143	0.542857	0.528571	0.557143	0.557143	0.528571	0.528571	0.528571	0.5	0.471429	0.485714
	0.176829	0.170732	0.176829	0.189024	0.189024	0.207317	0.22561	0.22561	0.22561	0.231707	0.262195	0.262195	0.237805	0.237805	0.237805	0.243902	0.243902	0.231707	0.22561	0.243902	0.25	0.256098	0.262195	0.243902	0.237805	0.237805	0.25	0.22561	0.22561	0.231707	0.237805	0.25	0.256098	0.262195	0.25	0.231707	0.22561	0.219512	0.213415	0.219512	0.20122	0.213415	0.219512	0.219512	0.219512	0.213415	0.20122	0.207317	0.213415
	0.163636	0.163636	0.163636	0.181818	0.181818	0.181818	0.181818	0.2	0.2	0.2	0.163636	0.163636	0.163636	0.163636	0.181818	0.2	0.218182	0.218182	0.254545	0.254545	0.236364	0.272727	0.272727	0.290909	0.290909	0.272727	0.272727	0.254545	0.254545	0.254545	0.236364	0.236364	0.254545	0.254545	0.272727	0.272727	0.272727	0.254545	0.254545	0.272727	0.272727	0.272727	0.272727	0.272727	0.272727	0.254545	0.236364	0.236364	0.181818
	0.106667	0.0866667	0.06	0.0666667	0.0666667	0.04	0.04	0.0333333	0.0333333	0.0533333	0.06	0.06	0.06	0.0666667	0.06	0.0533333	0.0666667	0.08	0.0733333	0.0666667	0.06	0.0533333	0.0666667	0.0733333	0.0533333	0.0666667	0.0733333	0.0733333	0.0866667	0.08	0.0533333	0.06	0.06	0.0466667	0.0733333	0.0933333	0.1	0.113333	0.14	0.133333	0.12	0.14	0.14	0.126667	0.12	0.126667	0.133333	0.12	0.126667
stimulus 2
	0.392857	0.392857	0.392857	0.392857	0.464286	0.464286	0.428571	0.428571	0.428571	0.392857	0.392857	0.357143	0.392857	0.357143	0.357143	0.392857	0.321429	0.321429	0.321429	0.321429	0.321429	0.321429	0.321429	0.357143	0.357143	0.357143	0.321429	0.357143	0.357143	0.357143	0.392857	0.392857	0.392857	0.464286	0.392857	0.392857	0.428571	0.464286	0.428571	0.428571	0.464286	0.464286	0.428571	0.428571	0.428571	0.392857	0.428571	0.464286	0.535714
	0.116564	0.128834	0.122699	0.110429	0.104294	0.116564	0.122699	0.128834	0.128834	0.134969	0.128834	0.122699	0.116564	0.122699	0.116564	0.116564	0.110429	0.122699	0.122699	0.128834	0.110429	0.122699	0.110429	0.122699	0.116564	0.116564	0.0981595	0.104294	0.0981595	0.0981595	0.0981595	0.0858896	0.0858896	0.0920245	0.0981595	0.0858896	0.0797546	0.0674847	0.0858896	0.0858896	0.0797546	0.0736196	0.0920245	0.0920245	0.0981595	0.104294	0.0981595	0.0920245	0.104294
	0.0748032	0.0826772	0.0826772	0.0787402	0.0826772	0.0866142	0.0826772	0.0826772	0.0826772	0.0826772	0.0866142	0.0944882	0.0944882	0.102362	0.102362	0.114173	0.114173	0.11811	0.125984	0.125984	0.125984	0.133858	0.129921	0.129921	0.129921	0.137795	0.125984	0.129921	0.129921	0.125984	0.11811	0.122047	0.11811	0.114173	0.110236	0.106299	0.106299	0.102362	0.110236	0.110236	0.0944882	0.0866142	0.0905512	0.0866142	0.0944882	0.0866142	0.0866142	0.0826772	0.0866142
	0.25	0.3	0.25	0.25	0.25	0.25	0.2	0.2	0.15	0.15	0.2	0.2	0.2	0.2	0.2	0.2	0.2	0.2	0.2	0.25	0.3	0.3	0.35	0.35	0.35	0.35	0.35	0.35	0.35	0.25	0.25	0.2	0.25	0.25	0.3	0.3	0.3	0.3	0.3	0.3	0.25	0.25	0.3	0.3	0.35	0.35	0.35	0.35	0.35
	0.0823045	0.0658436	0.0699589	0.0534979	0.0534979	0.0452675	0.0452675	0.0329218	0.0205761	9.41901e-10	0.00823045	0.00411523	0.00823045	0.00823045	0.00823045	0	0.00823045	0.0164609	0.0164609	0.0123457	0.0205761	0.0205761	0.0246914	0.0288066	0.0288066	0.0246914	0.0164609	0.0205761	0.0205761	0.0164609	0.0164609	0.0246914	0.0288066	0.0411523	0.037037	0.037037	0.0452675	0.0493827	0.0493827	0.0576132	0.0452675	0.0534979	0.0493827	0.0493827	0.0576132	0.0617284	0.0617284	0.0576132	0.0534979
	0.333333	0.344633	0.344633	0.333333	0.333333	0.344633	0.350282	0.338983	0.344633	0.361582	0.361582	0.367232	0.372881	0.367232	0.367232	0.367232	0.361582	0.367232	0.355932	0.355932	0.350282	0.384181	0.40113	0.39548	0.412429	0.418079	0.440678	0.446328	0.451977	0.463277	0.485876	0.474576	0.463277	0.463277	0.451977	0.440678	0.440678	0.468927	0.451977	0.429379	0.429379	0.418079	0.440678	0.435028	0.429379	0.40678	0.389831	0.384181	0.372881
	0.142857	0.107143	0.107143	0.125	0.125	0.107143	0.107143	0.107143	0.107143	0.107143	0.142857	0.160714	0.142857	0.178571	0.178571	0.178571	0.160714	0.160714	0.142857	0.125	0.142857	0.125	0.107143	0.107143	0.0892857	0.0892857	0.0892857	0.0892857	0.0892857	0.107143	0.107143	0.107143	0.125	0.107143	0.107143	0.107143	0.125	0.125	0.125	0.142857	0.125	0.107143	0.107143	0.0892857	0.0892857	0.0892857	0.107143	0.107143	0.107143
	0.367347	0.346939	0.367347	0.367347	0.408163	0.408163	0.408163	0.44898	0.428571	0.428571	0.428571	0.469388	0.489796	0.489796	0.510204	0.510204	0.489796	0.489796	0.510204	0.55102	0.489796	0.44898	0.44898	0.469388	0.428571	0.408163	0.367347	0.408163	0.346939	0.326531	0.326531	0.306122	0.306122	0.326531	0.285714	0.306122	0.306122	0.265306	0.285714	0.306122	0.326531	0.306122	0.285714	0.285714	0.306122	0.306122	0.326531	0.346939	0.326531
	0.096463	0.096463	0.102894	0.106109	0.0900322	0.102894	0.122186	0.118971	0.125402	0.138264	0.135048	0.135048	0.131833	0.141479	0.14791	0.14791	0.14791	0.14791	0.14791	0.14791	0.141479	0.141479	0.141479	0.14791	0.131833	0.118971	0.115756	0.11254	0.11254	0.106109	0.102894	0.096463	0.0932476	0.096463	0.0996785	0.0932476	0.073955	0.073955	0.0707396	0.0610932	0.0546624	0.0482315	0.0578778	0.0546624	0.0450161	0.0418006	0.0418006	0.0450161	0.0418006
	0.309524	0.333333	0.333333	0.333333	0.333333	0.357143	0.404762	0.404762	0.380952	0.404762	0.404762	0.404762	0.357143	0.333333	0.309524	0.285714	0.285714	0.285714	0.309524	0.285714	0.309524	0.333333	0.309524	0.309524	0.309524	0.309524	0.309524	0.285714	0.285714	0.285714	0.285714	0.261905	0.309524	0.309524	0.309524	0.309524	0.285714	0.309524	0.309524	0.285714	0.285714	0.285714	0.309524	0.309524	0.333333	0.309524	0.309524	0.309524	0.285714
	0.3375	0.375	0.3625	0.3625	0.35625	0.36875	0.3625	0.375	0.38125	0.39375	0.39375	0.38125	0.3875	0.38125	0.3875	0.40625	0.4125	0.39375	0.40625	0.39375	0.4	0.4	0.41875	0.4375	0.44375	0.43125	0.43125	0.41875	0.425	0.425	0.45	0.4375	0.4375	0.4375	0.46875	0.43125	0.41875	0.4	0.39375	0.3875	0.4	0.3875	0.3875	0.38125	0.3875	0.3625	0.3625	0.38125	0.375
	0.128	0.136	0.136	0.136	0.136	0.144	0.144	0.152	0.152	0.136	0.12	0.136	0.136	0.152	0.16	0.176	0.176	0.192	0.176	0.176	0.192	0.2	0.184	0.176	0.168	0.168	0.152	0.16	0.16	0.144	0.144	0.136	0.136	0.152	0.144	0.136	0.168	0.144	0.144	0.152	0.168	0.144	0.136	0.152	0.128	0.128	0.136	0.104	0.12
	0.304348	0.304348	0.304348	0.217391	0.217391	0.217391	0.217391	0.217391	0.26087	0.26087	0.26087	0.26087	0.26087	0.173913	0.173913	0.173913	0.217391	0.173913	0.130435	0.173913	0.173913	0.173913	0.173913	0.173913	0.217391	0.26087	0.26087	0.26087	0.26087	0.304348	0.304348	0.304348	0.304348	0.347826	0.391304	0.434783	0.478261	0.478261	0.434783	0.434783	0.434783	0.434783	0.434783	0.434783	0.434783	0.434783	0.391304	0.391304	0.434783
	0.182222	0.186667	0.186667	0.182222	0.186667	0.195556	0.2	0.208889	0.186667	0.186667	0.173333	0.177778	0.182222	0.195556	0.195556	0.195556	0.2	0.195556	0.186667	0.195556	0.204444	0.213333	0.213333	0.226667	0.226667	0.222222	0.213333	0.213333	0.217778	0.208889	0.213333	0.213333	0.204444	0.222222	0.222222	0.222222	0.262222	0.253333	0.262222	0.257778	0.271111	0.262222	0.257778	0.262222	0.257778	0.257778	0.248889	0.226667	0.231111
	0.234783	0.252174	0.269565	0.278261	0.273913	0.278261	0.269565	0.291304	0.295652	0.308696	0.308696	0.313043	0.321739	0.326087	0.334783	0.326087	0.33913	0.347826	0.343478	0.356522	0.36087	0.36087	0.369565	0.369565	0.369565	0.386957	0.382609	0.382609	0.395652	0.4	0.413043	0.417391	0.413043	0.4	0.404348	0.408696	0.408696	0.395652	0.382609	0.378261	0.373913	0.36087	0.352174	0.33913	0.33913	0.334783	0.321739	0.313043	0.317391
	0.394737	0.447368	0.368421	0.368421	0.315789	0.342105	0.315789	0.394737	0.368421	0.368421	0.342105	0.394737	0.368421	0.342105	0.368421	0.394737	0.368421	0.421053	0.473684	0.473684	0.421053	0.368421	0.394737	0.394737	0.421053	0.447368	0.473684	0.473684	0.5	0.526316	0.526316	0.526316	0.526316	0.526316	0.526316	0.5	0.5	0.421053	0.447368	0.5	0.473684	0.447368	0.421053	0.447368	0.447368	0.473684	0.473684	0.447368	0.394737
	0.0818182	0.0909091	0.1	0.1	0.109091	0.118182	0.109091	0.118182	0.127273	0.136364	0.118182	0.109091	0.118182	0.145455	0.145455	0.163636	0.136364	0.154545	0.154545	0.172727	0.172727	0.172727	0.163636	0.145455	0.181818	0.227273	0.218182	0.218182	0.2	0.209091	0.209091	0.209091	0.227273	0.209091	0.218182	0.2	0.2	0.2	0.190909	0.181818	0.172727	0.181818	0.172727	0.136364	0.136364	0.127273	0.127273	0.127273	0.118182
	0.0810811	0.0810811	0.0675676	0.0608108	0.0540541	0.0540541	0.0472973	0.0540541	0.0743243	0.0945946	0.0945946	0.0945946	0.0878378	0.0743243	0.0675676	0.0675676	0.0810811	0.0878378	0.0945946	0.0945946	0.0810811	0.0878378	0.0810811	0.0878378	0.0945946	0.0945946	0.0945946	0.114865	0.121622	0.128378	0.128378	0.141892	0.148649	0.141892	0.128378	0.141892	0.141892	0.128378	0.114865	0.108108	0.108108	0.108108	0.108108	0.108108	0.128378	0.128378	0.141892	0.135135	0.135135
	0.363636	0.363636	0.30303	0.333333	0.363636	0.363636	0.363636	0.363636	0.393939	0.424242	0.454545	0.454545	0.484848	0.424242	0.424242	0.424242	0.454545	0.424242	0.454545	0.393939	0.363636	0.393939	0.393939	0.363636	0.393939	0.393939	0.393939	0.424242	0.454545	0.454545	0.484848	0.515152	0.515152	0.484848	0.454545	0.545455	0.545455	0.515152	0.454545	0.424242	0.424242	0.424242	0.393939	0.454545	0.484848	0.484848	0.454545	0.484848	0.454545
	0.0502283	0.0502283	0.0547945	0.0547945	0.0547945	0.0547945	0.0547945	0.0502283	0.0502283	0.0456621	0.0410959	0.0456621	0.0502283	0.0502283	0.0502283	0.0547945	0.0547945	0.0456621	0.0319635	0.0273973	0.0273973	0.0228311	0.0228311	0.0228311	0.0273973	0.0365297	0.0365297	0.0410959	0.0410959	0.0410959	0.0456621	0.0456621	0.0365297	0.0365297	0.0365297	0.0365297	0.0365297	0.0365297	0.0365297	0.0410959	0.0410959	0.0410959	0.0365297	0.0365297	0.0365297	0.0319635	0.0319635	0.0319635	0.0319635
	0.0638298	0.106383	0.0851064	0.0851064	0.0851064	0.0638298	0.0851064	0.0851064	0.106383	0.106383	0.0851064	0.106383	0.106383	0.12766	0.148936	0.170213	0.170213	0.170213	0.191489	0.191489	0.234043	0.191489	0.234043	0.255319	0.255319	0.255319	0.234043	0.234043	0.234043	0.234043	0.212766	0.191489	0.212766	0.234043	0.234043	0.255319	0.276596	0.297872	0.319149	0.319149	0.340426	0.340426	0.361702	0.319149	0.340426	0.319149	0.361702	0.361702	0.340426
	0.355556	0.355556	0.351111	0.355556	0.355556	0.377778	0.36	0.333333	0.328889	0.351111	0.346667	0.333333	0.36	0.377778	0.391111	0.395556	0.391111	0.395556	0.404444	0.413333	0.386667	0.413333	0.395556	0.4	0.4	0.373333	0.382222	0.391111	0.4	0.395556	0.377778	0.395556	0.404444	0.404444	0.4	0.395556	0.417778	0.431111	0.431111	0.417778	0.422222	0.426667	0.426667	0.422222	0.417778	0.417778	0.408889	0.426667	0.422222
	0.331169	0.350649	0.344156	0.337662	0.324675	0.331169	0.344156	0.311688	0.311688	0.272727	0.272727	0.25974	0.253247	0.253247	0.246753	0.227273	0.253247	0.253247	0.246753	0.253247	0.24026	0.253247	0.25974	0.25974	0.246753	0.25974	0.25974	0.266234	0.292208	0.292208	0.298701	0.272727	0.25974	0.25974	0.25974	0.24026	0.24026	0.253247	0.24026	0.227273	0.24026	0.246753	0.233766	0.253247	0.25974	0.266234	0.253247	0.246753	0.25974
	0.0745342	0.0869565	0.0745342	0.0621118	0.0559006	0.0621118	0.068323	0.0869565	0.0931677	0.0869565	0.0869565	0.0931677	0.0869565	0.0807453	0.0931677	0.0869565	0.0745342	0.068323	0.0745342	0.068323	0.068323	0.068323	0.0869565	0.068323	0.0745342	0.0869565	0.0931677	0.0993789	0.0931677	0.0869565	0.0931677	0.0745342	0.0807453	0.0931677	0.0869565	0.0869565	0.0807453	0.0745342	0.0807453	0.0931677	0.0993789	0.0993789	0.0993789	0.111801	0.10559	0.10559	0.118012	0.118012	0.10559
	0.192771	0.216867	0.204819	0.168675	0.168675	0.192771	0.192771	0.192771	0.192771	0.204819	0.228916	0.228916	0.253012	0.26506	0.301205	0.301205	0.301205	0.301205	0.301205	0.325301	0.325301	0.337349	0.337349	0.337349	0.349398	0.337349	0.349398	0.337349	0.349398	0.361446	0.349398	0.313253	0.325301	0.337349	0.325301	0.301205	0.289157	0.277108	0.26506	0.253012	0.216867	0.204819	0.180723	0.180723	0.144578	0.120482	0.13253	0.120482	0.13253
	0.405405	0.405405	0.391892	0.378378	0.405405	0.432432	0.445946	0.445946	0.445946	0.472973	0.5	0.472973	0.472973	0.513514	0.513514	0.540541	0.527027	0.540541	0.527027	0.567568	0.567568	0.567568	0.581081	0.567568	0.540541	0.554054	0.567568	0.567568	0.581081	0.567568	0.554054	0.527027	0.540541	0.540541	0.554054	0.540541	0.527027	0.540541	0.540541	0.527027	0.486486	0.486486	0.486486	0.459459	0.459459	0.432432	0.432432	0.418919	0.432432
	0.270115	0.270115	0.258621	0.281609	0.287356	0.310345	0.333333	0.33908	0.344828	0.362069	0.373563	0.367816	0.385057	0.373563	0.390805	0.385057	0.402299	0.431034	0.454023	0.454023	0.448276	0.436782	0.448276	0.454023	0.45977	0.471264	0.494253	0.488506	0.471264	0.471264	0.482759	0.488506	0.494253	0.471264	0.477011	0.454023	0.454023	0.425287	0.413793	0.402299	0.402299	0.396552	0.390805	0.385057	0.385057	0.390805	0.37931	0.350575	0.33908
	0.194245	0.215827	0.215827	0.208633	0.215827	0.223022	0.23741	0.230216	0.223022	0.244604	0.230216	0.223022	0.230216	0.244604	0.258993	0.258993	0.280576	0.28777	0.294964	0.309353	0.309353	0.323741	0.338129	0.359712	0.359712	0.359712	0.359712	0.374101	0.374101	0.381295	0.359712	0.338129	0.352518	0.352518	0.345324	0.338129	0.323741	0.330935	0.323741	0.302158	0.302158	0.309353	0.28777	0.28777	0.28777	0.266187	0.244604	0.230216	0.223022
	0.133333	0.15	0.15	0.15	0.15	0.15	0.166667	0.2	0.216667	0.25	0.25	0.266667	0.3	0.316667	0.35	0.3	0.3	0.316667	0.316667	0.333333	0.333333	0.333333	0.35	0.35	0.366667	0.366667	0.383333	0.383333	0.433333	0.433333	0.416667	0.383333	0.4	0.383333	0.366667	0.383333	0.366667	0.333333	0.35	0.316667	0.3	0.283333	0.25	0.25	0.233333	0.233333	0.25	0.233333	0.233333
	0.267442	0.27907	0.267442	0.27907	0.27907	0.267442	0.27907	0.302326	0.290698	0.27907	0.290698	0.313953	0.348837	0.337209	0.348837	0.348837	0.348837	0.360465	0.337209	0.372093	0.360465	0.383721	0.395349	0.418605	0.44186	0.476744	0.476744	0.476744	0.453488	0.453488	0.453488	0.465116	0.453488	0.44186	0.453488	0.453488	0.453488	0.430233	0.44186	0.453488	0.44186	0.430233	0.430233	0.44186	0.406977	0.430233	0.44186	0.44186	0.430233
	0.0866142	0.102362	0.102362	0.102362	0.102362	0.0944882	0.110236	0.11811	0.110236	0.11811	0.125984	0.133858	0.125984	0.125984	0.11811	0.133858	0.133858	0.149606	0.141732	0.125984	0.125984	0.11811	0.11811	0.110236	0.11811	0.11811	0.102362	0.102362	0.102362	0.110236	0.102362	0.0866142	0.0944882	0.0944882	0.0944882	0.102362	0.0866142	0.0787402	0.0944882	0.0944882	0.0787402	0.0708661	0.0787402	0.0944882	0.102362	0.0866142	0.102362	0.110236	0.110236
	0.328571	0.357143	0.357143	0.371429	0.371429	0.385714	0.4	0.414286	0.414286	0.442857	0.442857	0.428571	0.428571	0.457143	0.457143	0.471429	0.457143	0.485714	0.514286	0.557143	0.557143	0.571429	0.571429	0.571429	0.585714	0.657143	0.671429	0.685714	0.7	0.714286	0.714286	0.714286	0.742857	0.742857	0.757143	0.742857	0.742857	0.742857	0.757143	0.728571	0.714286	0.685714	0.7	0.7	0.714286	0.7	0.714286	0.685714	0.671429
	0.5	0.510417	0.494792	0.526042	0.515625	0.53125	0.526042	0.53125	0.53125	0.541667	0.526042	0.546875	0.526042	0.520833	0.536458	0.520833	0.505208	0.541667	0.515625	0.526042	0.536458	0.526042	0.520833	0.526042	0.541667	0.5625	0.536458	0.557292	0.59375	0.588542	0.598958	0.572917	0.598958	0.59375	0.598958	0.572917	0.572917	0.59375	0.598958	0.588542	0.625	0.625	0.630208	0.640625	0.630208	0.671875	0.6875	0.661458	0.708333
	0.047619	0.047619	0.047619	0.047619	0.047619	0.047619	0.047619	0.0555556	0.047619	0.047619	0.0396825	0.0396825	0.031746	0.047619	0.047619	0.047619	0.0555556	0.0396825	0.0396825	0.0396825	0.047619	0.0396825	0.0396825	0.0396825	0.0396825	0.0396825	0.047619	0.031746	0.031746	0.0238095	0.0238095	0.0396825	0.0396825	0.0396825	0.0396825	0.047619	0.047619	0.0396825	0.031746	0.0396825	0.0396825	0.047619	0.047619	0.0396825	0.0634921	0.0634921	0.0634921	0.0634921	0.0634921
	0.278481	0.278481	0.265823	0.303797	0.278481	0.278481	0.291139	0.278481	0.291139	0.316456	0.316456	0.278481	0.265823	0.278481	0.278481	0.265823	0.253165	0.278481	0.253165	0.265823	0.316456	0.329114	0.316456	0.316456	0.278481	0.303797	0.303797	0.329114	0.316456	0.329114	0.329114	0.35443	0.392405	0.379747	0.379747	0.379747	0.367089	0.35443	0.341772	0.303797	0.316456	0.35443	0.35443	0.35443	0.392405	0.417722	0.455696	0.455696	0.468354
	0.421875	0.421875	0.34375	0.359375	0.359375	0.359375	0.328125	0.34375	0.328125	0.3125	0.328125	0.328125	0.3125	0.34375	0.34375	0.359375	0.328125	0.328125	0.3125	0.328125	0.34375	0.375	0.390625	0.375	0.421875	0.421875	0.421875	0.421875	0.4375	0.40625	0.40625	0.40625	0.4375	0.453125	0.4375	0.40625	0.40625	0.40625	0.421875	0.4375	0.453125	0.453125	0.5	0.484375	0.5	0.484375	0.484375	0.484375	0.515625
	0.444444	0.444444	0.444444	0.444444	0.444444	0.444444	0.333333	0.333333	0.333333	0.333333	0.333333	0.333333	0.333333	0.333333	0.222222	0.111111	0.111111	0.111111	0.111111	0.111111	0.111111	0.111111	0.111111	0.111111	0	0	0	0.111111	0.111111	0.111111	0.111111	0.222222	0.222222	0.222222	0.222222	0.222222	0.222222	0.333333	0.333333	0.333333	0.333333	0.333333	0.333333	0.333333	0.333333	0.333333	0.333333	0.333333	0.333333
	0.117647	0.117647	0.117647	0.117647	0.117647	0.176471	0.176471	0.176471	0.176471	0.176471	0.117647	0.117647	0.117647	0.117647	0.0588235	0.0588235	0.117647	0.117647	0.117647	0.117647	0.117647	0.117647	0.117647	0.117647	0.117647	0.117647	0.117647	0.117647	0.117647	0.117647	0.117647	0.117647	0.117647	0.117647	0.117647	0.0588235	0.0588235	0.0588235	0.117647	0.117647	0.117647	0.117647	0.117647	0.117647	0.117647	0.117647	0.0588235	0.0588235	0.0588235
	0.0992908	0.109929	0.106383	0.0957447	0.113475	0.120567	0.12766	0.124113	0.12766	0.12766	0.12766	0.12766	0.134752	0.134752	0.14539	0.134752	0.156028	0.159574	0.152482	0.156028	0.138298	0.14539	0.156028	0.173759	0.180851	0.195035	0.205674	0.20922	0.20922	0.234043	0.248227	0.241135	0.244681	0.248227	0.237589	0.230496	0.219858	0.234043	0.22695	0.223404	0.216312	0.212766	0.223404	0.230496	0.234043	0.234043	0.20922	0.212766	0.212766
	0.0714286	0.0714286	0.114286	0.1	0.1	0.1	0.1	0.114286	0.128571	0.114286	0.114286	0.114286	0.128571	0.128571	0.142857	0.128571	0.128571	0.128571	0.128571	0.114286	0.114286	0.114286	0.1	0.1	0.1	0.0857143	0.0857143	0.0857143	0.1	0.0857143	0.0857143	0.0857143	0.0428571	0.0428571	0.0428571	0.0428571	0.0428571	0.0285714	0.0142857	0.0142857	0.0142857	0.0428571	0.0285714	0.0285714	0.0285714	0.0428571	0.0571429	0.0571429	0.0571429
	0.461538	0.435897	0.384615	0.358974	0.358974	0.358974	0.358974	0.358974	0.333333	0.358974	0.333333	0.282051	0.282051	0.282051	0.282051	0.25641	0.230769	0.205128	0.205128	0.205128	0.205128	0.230769	0.230769	0.230769	0.205128	0.205128	0.205128	0.205128	0.205128	0.25641	0.25641	0.282051	0.307692	0.333333	0.358974	0.358974	0.358974	0.384615	0.461538	0.435897	0.461538	0.461538	0.461538	0.461538	0.487179	0.512821	0.538462	0.538462	0.512821
	0.30303	0.318182	0.325758	0.333333	0.325758	0.318182	0.333333	0.333333	0.393939	0.401515	0.409091	0.424242	0.439394	0.454545	0.462121	0.477273	0.477273	0.462121	0.469697	0.454545	0.462121	0.454545	0.462121	0.477273	0.477273	0.477273	0.484848	0.477273	0.416667	0.416667	0.409091	0.393939	0.393939	0.378788	0.378788	0.371212	0.356061	0.371212	0.325758	0.333333	0.333333	0.310606	0.318182	0.30303	0.30303	0.295455	0.325758	0.310606	0.30303
	0	0.00546448	0.00546448	0.010929	0.010929	0.00546448	0.0163934	0.0218579	0.0327869	0.0327869	0.0327869	0.0327869	0.0273224	0.0327869	0.0327869	0.0382514	0.0546448	0.0601093	0.0655738	0.0601093	0.0601093	0.0601093	0.0601093	0.0601093	0.0655738	0.0655738	0.0819672	0.0819672	0.0874317	0.0983607	0.0983607	0.0928962	0.0928962	0.0819672	0.0819672	0.0819672	0.0710383	0.0655738	0.0546448	0.0491803	0.0491803	0.0601093	0.0655738	0.0710383	0.0710383	0.0710383	0.0546448	0.0601093	0.0546448
	0.0909091	0.117647	0.128342	0.106952	0.0962567	0.106952	0.117647	0.128342	0.117647	0.122995	0.13369	0.122995	0.128342	0.117647	0.122995	0.128342	0.117647	0.122995	0.149733	0.15508	0.165775	0.176471	0.160428	0.176471	0.176471	0.187166	0.187166	0.187166	0.165775	0.165775	0.165775	0.149733	0.13369	0.13369	0.144385	0.144385	0.139037	0.117647	0.128342	0.106952	0.0962567	0.0962567	0.0855615	0.0909091	0.0855615	0.0802139	0.0695187	0.0695187	0.0481283
	0.233161	0.238342	0.248705	0.26943	0.279793	0.264249	0.26943	0.26943	0.274611	0.279793	0.295337	0.305699	0.305699	0.305699	0.295337	0.290155	0.264249	0.264249	0.264249	0.26943	0.26943	0.274611	0.274611	0.284974	0.300518	0.305699	0.290155	0.295337	0.290155	0.279793	0.264249	0.26943	0.26943	0.26943	0.264249	0.295337	0.290155	0.300518	0.310881	0.310881	0.295337	0.295337	0.300518	0.310881	0.310881	0.305699	0.321244	0.331606	0.321244
	0.165563	0.15894	0.145695	0.139073	0.145695	0.139073	0.139073	0.139073	0.13245	0.119205	0.119205	0.125828	0.125828	0.125828	0.119205	0.13245	0.112583	0.119205	0.0993377	0.10596	0.13245	0.119205	0.119205	0.125828	0.119205	0.15894	0.172185	0.15894	0.172185	0.152318	0.15894	0.15894	0.152318	0.172185	0.165563	0.172185	0.18543	0.198675	0.192053	0.205298	0.198675	0.198675	0.205298	0.211921	0.218543	0.218543	0.238411	0.238411	0.231788
	0.0869565	0.0869565	0.108696	0.108696	0.108696	0.108696	0.108696	0.0869565	0.108696	0.108696	0.130435	0.130435	0.108696	0.130435	0.130435	0.130435	0.152174	0.152174	0.152174	0.152174	0.152174	0.152174	0.173913	0.173913	0.195652	0.217391	0.23913	0.23913	0.23913	0.217391	0.23913	0.26087	0.23913	0.23913	0.23913	0.26087	0.26087	0.282609	0.26087	0.26087	0.23913	0.26087	0.26087	0.23913	0.23913	0.23913	0.217391	0.217391	0.23913
	0.0895522	0.0895522	0.0895522	0.119403	0.119403	0.119403	0.134328	0.134328	0.149254	0.179104	0.179104	0.164179	0.164179	0.149254	0.149254	0.149254	0.149254	0.164179	0.179104	0.179104	0.164179	0.164179	0.164179	0.149254	0.179104	0.179104	0.179104	0.164179	0.164179	0.149254	0.149254	0.149254	0.149254	0.134328	0.134328	0.164179	0.164179	0.164179	0.134328	0.104478	0.0895522	0.0895522	0.0895522	0.0895522	0.0895522	0.0895522	0.0895522	0.0746269	0.0746269
stimulus 3
	0.2	0.2	0.3	0.3	0.3	0.3	0.3	0.3	0.3	0.4	0.5	0.5	0.5	0.5	0.6	0.6	0.6	0.6	0.6	0.6	0.6	0.5	0.5	0.5	0.5	0.6	0.6	0.6	0.6	0.5	0.5	0.6	0.5	0.6	0.7	0.7	0.7	0.7	0.7	0.6	0.5	0.5	0.5	0.6	0.5	0.5	0.5	0.5	0.5
	0.0684932	0.0684932	0.0684932	0.0684932	0.0684932	0.0684932	0.0684932	0.0684932	0.0684932	0.0684932	0.0684932	0.0684932	0.0684932	0.0821918	0.0821918	0.0958904	0.0821918	0.0684932	0.0684932	0.0821918	0.0821918	0.0821918	0.0821918	0.0821918	0.0821918	0.0547945	0.0547945	0.0410959	0.0410959	0.0410959	0.0410959	0.0547945	0.0547945	0.0684932	0.0684932	0.0684932	0.0684932	0.0684932	0.0684932	0.0821918	0.0821918	0.0821918	0.0821918	0.0684932	0.0684932	0.0684932	0.0821918	0.0821918	0.0821918
	0.214286	0.214286	0.214286	0.214286	0.214286	0.142857	0.142857	0.142857	0.142857	0.142857	0.142857	0.142857	0.0714286	0.0714286	0.214286	0.214286	0.285714	0.285714	0.285714	0.285714	0.285714	0.285714	0.357143	0.357143	0.357143	0.285714	0.285714	0.285714	0.285714	0.285714	0.285714	0.357143	0.357143	0.357143	0.428571	0.5	0.5	0.5	0.5	0.5	0.5	0.5	0.5	0.571429	0.428571	0.428571	0.357143	0.357143	0.357143
	0.223602	0.217391	0.254658	0.254658	0.236025	0.217391	0.223602	0.229814	0.248447	0.26087	0.273292	0.267081	0.273292	0.291925	0.291925	0.279503	0.279503	0.273292	0.273292	0.285714	0.267081	0.279503	0.248447	0.26087	0.254658	0.236025	0.242236	0.229814	0.248447	0.248447	0.217391	0.217391	0.180124	0.180124	0.180124	0.198758	0.198758	0.192547	0.167702	0.161491	0.15528	0.167702	0.180124	0.149068	0.142857	0.136646	0.136646	0.118012	0.130435
	0.28	0.28	0.32	0.32	0.32	0.32	0.32	0.32	0.36	0.36	0.36	0.36	0.36	0.28	0.32	0.36	0.28	0.28	0.28	0.32	0.32	0.32	0.36	0.4	0.44	0.48	0.48	0.48	0.52	0.52	0.52	0.52	0.48	0.56	0.56	0.56	0.56	0.6	0.56	0.56	0.6	0.6	0.6	0.6	0.56	0.56	0.56	0.52	0.52
	0.149321	0.162896	0.167421	0.171946	0.190045	0.18552	0.180995	0.180995	0.180995	0.180995	0.176471	0.171946	0.162896	0.158371	0.176471	0.180995	0.171946	0.158371	0.158371	0.153846	0.140271	0.135747	0.126697	0.126697	0.126697	0.122172	0.122172	0.104072	0.104072	0.0995475	0.0950226	0.0904977	0.081448	0.081448	0.0723982	0.0678733	0.0723982	0.081448	0.0678733	0.0542986	0.0497738	0.0497738	0.0542986	0.0678733	0.0588235	0.0633484	0.0769231	0.0723982	0.0542986
	0.0220588	0.0220588	0.0220588	0.0147059	0.00735294	0.00735294	0.00735294	0.00735294	0.00735294	0.00735294	0.00735294	0.00735294	0.00735294	0.00735294	0	0	0	0	0	0.0147059	0.0147059	0.0147059	0.0147059	0.0147059	0.0147059	0.0294118	0.0294118	0.0367647	0.0441176	0.0441176	0.0441176	0.0441176	0.0441176	0.0441176	0.0441176	0.0441176	0.0441176	0.0441176	0.0441176	0.0514706	0.0514706	0.0514706	0.0514706	0.0514706	0.0514706	0.0514706	0.0514706	0.0514706	0.0514706
	0.172727	0.172727	0.172727	0.172727	0.172727	0.163636	0.163636	0.154545	0.145455	0.172727	0.163636	0.163636	0.154545	0.163636	0.181818	0.181818	0.154545	0.163636	0.172727	0.190909	0.154545	0.145455	0.154545	0.163636	0.172727	0.154545	0.145455	0.127273	0.1	0.1	0.109091	0.109091	0.109091	0.118182	0.118182	0.118182	0.118182	0.136364	0.127273	0.109091	0.109091	0.1	0.118182	0.109091	0.0909091	0.0909091	0.109091	0.1	0.0818182
	0.2	0.2	0.24	0.24	0.2	0.2	0.2	0.16	0.16	0.2	0.2	0.2	0.2	0.2	0.2	0.2	0.16	0.16	0.16	0.16	0.12	0.12	0.12	0.08	0.08	0.16	0.16	0.2	0.2	0.2	0.2	0.2	0.16	0.16	0.2	0.2	0.24	0.24	0.24	0.2	0.2	0.2	0.2	0.24	0.28	0.28	0.32	0.36	0.36
	0.148148	0.157407	0.171296	0.180556	0.194444	0.175926	0.175926	0.175926	0.166667	0.166667	0.162037	0.157407	0.157407	0.157407	0.162037	0.162037	0.162037	0.171296	0.171296	0.162037	0.157407	0.152778	0.143519	0.166667	0.171296	0.175926	0.166667	0.157407	0.166667	0.166667	0.175926	0.157407	0.134259	0.125	0.111111	0.12963	0.12963	0.12963	0.12037	0.115741	0.12963	0.12963	0.134259	0.138889	0.152778	0.162037	0.175926	0.175926	0.171296
	0.263158	0.263158	0.252632	0.242105	0.221053	0.221053	0.221053	0.221053	0.231579	0.231579	0.210526	0.221053	0.221053	0.231579	0.221053	0.2	0.178947	0.178947	0.178947	0.178947	0.178947	0.189474	0.210526	0.168421	0.178947	0.168421	0.189474	0.157895	0.157895	0.168421	0.157895	0.157895	0.178947	0.189474	0.2	0.2	0.221053	0.231579	0.210526	0.221053	0.221053	0.221053	0.221053	0.168421	0.178947	0.178947	0.210526	0.2	0.189474
	0.269231	0.25	0.269231	0.269231	0.269231	0.269231	0.269231	0.269231	0.25	0.25	0.269231	0.307692	0.288462	0.326923	0.25	0.230769	0.211538	0.230769	0.230769	0.230769	0.230769	0.25	0.288462	0.269231	0.307692	0.288462	0.269231	0.288462	0.269231	0.269231	0.269231	0.269231	0.288462	0.288462	0.288462	0.288462	0.307692	0.346154	0.346154	0.365385	0.346154	0.326923	0.326923	0.269231	0.288462	0.288462	0.326923	0.307692	0.288462
	0.288462	0.275641	0.301282	0.307692	0.333333	0.326923	0.314103	0.307692	0.301282	0.307692	0.326923	0.333333	0.333333	0.339744	0.333333	0.314103	0.320513	0.314103	0.314103	0.301282	0.288462	0.326923	0.352564	0.346154	0.333333	0.371795	0.371795	0.371795	0.378205	0.365385	0.384615	0.410256	0.378205	0.378205	0.365385	0.358974	0.352564	0.365385	0.384615	0.371795	0.365385	0.358974	0.371795	0.358974	0.352564	0.352564	0.326923	0.314103	0.314103
	0.368794	0.375887	0.382979	0.390071	0.390071	0.390071	0.411348	0.41844	0.397163	0.411348	0.397163	0.382979	0.340426	0.368794	0.319149	0.29078	0.283688	0.29078	0.283688	0.297872	0.29078	0.283688	0.29078	0.276596	0.29078	0.276596	0.297872	0.297872	0.297872	0.29078	0.29078	0.283688	0.283688	0.269504	0.276596	0.276596	0.276596	0.269504	0.269504	0.269504	0.276596	0.283688	0.283688	0.241135	0.241135	0.255319	0.269504	0.255319	0.241135
	0.075188	0.0827068	0.075188	0.0827068	0.0827068	0.075188	0.0676692	0.0676692	0.0526316	0.0526316	0.0526316	0.0451128	0.0451128	0.0300752	0.0300752	0.0075188	0.0300752	0.0075188	0.0075188	0	0.0150376	0.0300752	0.0451128	0.0526316	0.0601504	0.0601504	0.0827068	0.0977444	0.105263	0.112782	0.0977444	0.105263	0.112782	0.105263	0.105263	0.120301	0.120301	0.12782	0.12782	0.12782	0.12782	0.150376	0.12782	0.142857	0.142857	0.142857	0.112782	0.120301	0.120301
	0.0769231	0.0769231	0.153846	0.0769231	0.0769231	0.0769231	0.0769231	0.0769231	0.0769231	0.0769231	0.0769231	0.0769231	0.0769231	0.0769231	0.0769231	0.0769231	0.0769231	0.0769231	0.0769231	0.153846	0.153846	0.153846	0.153846	0.153846	0.153846	0.153846	0.153846	0.153846	0.153846	0.153846	0.153846	0.153846	0.0769231	0.0769231	0.0769231	0.0769231	0.0769231	0.0769231	0.0769231	0.0769231	0.0769231	0.0769231	0.0769231	0.0769231	0.0769231	0.0769231	0.0769231	0.0769231	0.0769231
	0.12381	0.128571	0.138095	0.142857	0.147619	0.161905	0.157143	0.166667	0.171429	0.161905	0.166667	0.166667	0.166667	0.171429	0.166667	0.17619	0.166667	0.142857	0.147619	0.128571	0.133333	0.138095	0.12381	0.114286	0.109524	0.1	0.109524	0.109524	0.1	0.1	0.1	0.0952381	0.0952381	0.0904762	0.0904762	0.0857143	0.0904762	0.0904762	0.0952381	0.1	0.0904762	0.0857143	0.0857143	0.0761905	0.0809524	0.0761905	0.0761905	0.0809524	0.0952381
	0.195489	0.18797	0.210526	0.218045	0.210526	0.225564	0.218045	0.218045	0.240602	0.225564	0.225564	0.218045	0.225564	0.233083	0.233083	0.240602	0.233083	0.210526	0.210526	0.18797	0.18797	0.18797	0.180451	0.180451	0.180451	0.172932	0.150376	0.157895	0.165414	0.180451	0.195489	0.18797	0.180451	0.180451	0.180451	0.180451	0.18797	0.195489	0.180451	0.180451	0.180451	0.172932	0.180451	0.172932	0.180451	0.157895	0.150376	0.150376	0.165414
	0.166667	0.166667	0.183333	0.216667	0.216667	0.233333	0.266667	0.266667	0.25	0.25	0.25	0.25	0.233333	0.233333	0.25	0.3	0.3	0.316667	0.316667	0.333333	0.333333	0.333333	0.333333	0.35	0.35	0.333333	0.333333	0.316667	0.333333	0.35	0.35	0.333333	0.316667	0.283333	0.3	0.3	0.266667	0.3	0.3	0.3	0.3	0.3	0.3	0.3	0.283333	0.233333	0.233333	0.2	0.183333
	0.289474	0.289474	0.315789	0.315789	0.342105	0.342105	0.342105	0.315789	0.315789	0.289474	0.315789	0.315789	0.342105	0.394737	0.394737	0.394737	0.368421	0.342105	0.368421	0.394737	0.394737	0.394737	0.368421	0.368421	0.342105	0.315789	0.315789	0.289474	0.315789	0.315789	0.315789	0.289474	0.263158	0.236842	0.210526	0.236842	0.236842	0.263158	0.263158	0.263158	0.236842	0.236842	0.210526	0.157895	0.157895	0.184211	0.184211	0.184211	0.131579
	0.454545	0.477273	0.545455	0.5	0.5	0.5	0.5	0.5	0.409091	0.409091	0.386364	0.386364	0.363636	0.340909	0.295455	0.25	0.295455	0.318182	0.272727	0.340909	0.340909	0.340909	0.318182	0.386364	0.386364	0.386364	0.363636	0.363636	0.340909	0.318182	0.295455	0.295455	0.25	0.227273	0.227273	0.295455	0.318182	0.295455	0.295455	0.295455	0.318182	0.295455	0.318182	0.318182	0.318182	0.340909	0.295455	0.25	0.25
	0.153846	0.142857	0.137363	0.137363	0.137363	0.120879	0.131868	0.131868	0.153846	0.153846	0.142857	0.153846	0.153846	0.148352	0.153846	0.148352	0.159341	0.175824	0.181319	0.164835	0.175824	0.175824	0.186813	0.175824	0.17033	0.17033	0.17033	0.175824	0.153846	0.148352	0.148352	0.142857	0.137363	0.131868	0.131868	0.142857	0.120879	0.115385	0.0824176	0.0769231	0.0769231	0.0769231	0.0824176	0.0824176	0.0769231	0.0769231	0.0659341	0.0494505	0.0494505
	0.19403	0.171642	0.141791	0.149254	0.156716	0.149254	0.149254	0.126866	0.119403	0.134328	0.141791	0.156716	0.156716	0.164179	0.164179	0.141791	0.104478	0.11194	0.141791	0.126866	0.126866	0.11194	0.134328	0.119403	0.126866	0.134328	0.134328	0.149254	0.149254	0.119403	0.11194	0.119403	0.126866	0.134328	0.126866	0.134328	0.149254	0.156716	0.149254	0.156716	0.149254	0.134328	0.141791	0.134328	0.149254	0.149254	0.171642	0.171642	0.141791
	0.506024	0.518072	0.5	0.506024	0.512048	0.53012	0.53012	0.5	0.487952	0.518072	0.512048	0.512048	0.536145	0.548193	0.512048	0.53012	0.5	0.5	0.506024	0.506024	0.512048	0.518072	0.493976	0.512048	0.506024	0.542169	0.554217	0.560241	0.554217	0.554217	0.554217	0.542169	0.572289	0.542169	0.536145	0.53012	0.518072	0.524096	0.536145	0.5	0.493976	0.487952	0.487952	0.493976	0.524096	0.53012	0.560241	0.578313	0.60241
	0.402985	0.38806	0.373134	0.395522	0.38806	0.402985	0.425373	0.41791	0.410448	0.402985	0.38806	0.402985	0.41791	0.410448	0.395522	0.380597	0.358209	0.380597	0.335821	0.328358	0.328358	0.313433	0.350746	0.335821	0.343284	0.335821	0.335821	0.358209	0.335821	0.358209	0.343284	0.350746	0.343284	0.313433	0.313433	0.320896	0.320896	0.320896	0.328358	0.328358	0.328358	0.30597	0.298507	0.30597	0.313433	0.335821	0.343284	0.328358	0.350746
	0.22807	0.22807	0.22807	0.245614	0.263158	0.245614	0.22807	0.22807	0.245614	0.22807	0.245614	0.245614	0.280702	0.280702	0.280702	0.263158	0.263158	0.298246	0.298246	0.298246	0.298246	0.280702	0.298246	0.298246	0.280702	0.263158	0.22807	0.263158	0.263158	0.280702	0.298246	0.280702	0.280702	0.263158	0.245614	0.263158	0.263158	0.263158	0.245614	0.22807	0.210526	0.175439	0.157895	0.157895	0.175439	0.22807	0.210526	0.192982	0.210526
	0.158879	0.158879	0.158879	0.154206	0.154206	0.14486	0.158879	0.149533	0.14486	0.140187	0.126168	0.116822	0.107477	0.102804	0.116822	0.107477	0.0841122	0.0700935	0.0747664	0.0607477	0.0560748	0.046729	0.046729	0.0514019	0.0514019	0.0560748	0.0560748	0.0560748	0.0327103	0.0420561	0.0186916	0.0186916	0.0186916	0.00934579	0.0140187	0.0186916	0.0046729	0	0.00934579	0.0046729	0.0046729	0.00934579	0.0140187	0.0140187	0	0.0046729	0.00934579	0.0186916	0.0280374
	0.258427	0.258427	0.258427	0.258427	0.280899	0.280899	0.280899	0.280899	0.280899	0.269663	0.269663	0.303371	0.303371	0.269663	0.292135	0.280899	0.280899	0.292135	0.292135	0.280899	0.303371	0.303371	0.303371	0.303371	0.325843	0.337079	0.314607	0.303371	0.303371	0.269663	0.280899	0.280899	0.280899	0.292135	0.269663	0.280899	0.269663	0.269663	0.269663	0.269663	0.269663	0.235955	0.213483	0.213483	0.202247	0.191011	0.202247	0.191011	0.213483
	0.0846154	0.0692308	0.0769231	0.0923077	0.0923077	0.1	0.115385	0.123077	0.130769	0.138462	0.138462	0.138462	0.146154	0.130769	0.130769	0.130769	0.138462	0.123077	0.123077	0.138462	0.138462	0.138462	0.153846	0.146154	0.146154	0.146154	0.153846	0.153846	0.130769	0.130769	0.146154	0.146154	0.146154	0.130769	0.123077	0.123077	0.130769	0.123077	0.115385	0.1	0.107692	0.107692	0.1	0.107692	0.1	0.107692	0.107692	0.107692	0.107692
	0.12381	0.12381	0.133333	0.133333	0.142857	0.142857	0.152381	0.152381	0.161905	0.171429	0.190476	0.180952	0.190476	0.190476	0.190476	0.2	0.228571	0.238095	0.238095	0.266667	0.238095	0.238095	0.247619	0.247619	0.228571	0.238095	0.228571	0.219048	0.2	0.180952	0.161905	0.161905	0.161905	0.161905	0.142857	0.152381	0.171429	0.180952	0.190476	0.190476	0.2	0.2	0.2	0.190476	0.2	0.2	0.180952	0.190476	0.209524
	0.111888	0.104895	0.111888	0.104895	0.104895	0.104895	0.104895	0.104895	0.111888	0.0839161	0.0909091	0.0909091	0.0769231	0.0769231	0.0699301	0.0559441	0.0559441	0.0629371	0.048951	0.048951	0.048951	0.0629371	0.0559441	0.048951	0.041958	0.034965	0.048951	0.048951	0.041958	0.048951	0.041958	0.041958	0.034965	0.034965	0.034965	0.034965	0.034965	0.034965	0.027972	0.027972	0.027972	0.027972	0.027972	0.034965	0.034965	0.034965	0.041958	0.041958	0.048951
	0.515152	0.515152	0.590909	0.606061	0.621212	0.636364	0.621212	0.621212	0.636364	0.681818	0.69697	0.727273	0.742424	0.757576	0.757576	0.742424	0.727273	0.712121	0.742424	0.757576	0.757576	0.787879	0.833333	0.833333	0.818182	0.787879	0.787879	0.757576	0.727273	0.727273	0.712121	0.666667	0.590909	0.606061	0.636364	0.636364	0.636364	0.666667	0.651515	0.590909	0.590909	0.575758	0.575758	0.590909	0.606061	0.606061	0.590909	0.606061	0.575758
	0.142157	0.151961	0.161765	0.156863	0.156863	0.171569	0.186275	0.176471	0.20098	0.196078	0.186275	0.171569	0.171569	0.171569	0.166667	0.171569	0.176471	0.171569	0.151961	0.151961	0.161765	0.161765	0.171569	0.166667	0.161765	0.181373	0.191176	0.205882	0.220588	0.220588	0.205882	0.186275	0.191176	0.20098	0.205882	0.191176	0.171569	0.186275	0.161765	0.166667	0.196078	0.20098	0.215686	0.20098	0.191176	0.186275	0.210784	0.215686	0.220588
	0.00840336	0.0168067	0.0252101	0.00840336	0	0.00840336	0.0252101	0.0336134	0.0588235	0.0756303	0.0840336	0.092437	0.134454	0.117647	0.117647	0.117647	0.134454	0.142857	0.151261	0.134454	0.134454	0.12605	0.159664	0.168067	0.168067	0.151261	0.168067	0.176471	0.176471	0.184874	0.210084	0.193277	0.184874	0.176471	0.168067	0.193277	0.176471	0.159664	0.142857	0.12605	0.134454	0.151261	0.134454	0.134454	0.159664	0.168067	0.151261	0.142857	0.142857
	0.424242	0.439394	0.469697	0.484848	0.484848	0.484848	0.469697	0.454545	0.424242	0.424242	0.424242	0.439394	0.424242	0.439394	0.393939	0.393939	0.409091	0.439394	0.378788	0.378788	0.393939	0.393939	0.363636	0.363636	0.393939	0.348485	0.348485	0.363636	0.348485	0.363636	0.363636	0.363636	0.333333	0.318182	0.318182	0.30303	0.30303	0.318182	0.333333	0.348485	0.318182	0.287879	0.287879	0.30303	0.318182	0.30303	0.30303	0.272727	0.272727
	0.232558	0.27907	0.302326	0.302326	0.325581	0.325581	0.325581	0.348837	0.302326	0.325581	0.372093	0.395349	0.395349	0.395349	0.418605	0.488372	0.511628	0.534884	0.488372	0.465116	0.511628	0.511628	0.488372	0.511628	0.511628	0.465116	0.488372	0.488372	0.511628	0.534884	0.55814	0.534884	0.511628	0.488372	0.465116	0.465116	0.44186	0.44186	0.44186	0.418605	0.372093	0.325581	0.325581	0.348837	0.325581	0.27907	0.27907	0.232558	0.232558
	0.283333	0.3	0.294444	0.311111	0.327778	0.316667	0.338889	0.344444	0.344444	0.327778	0.344444	0.372222	0.366667	0.355556	0.355556	0.338889	0.333333	0.338889	0.338889	0.344444	0.333333	0.344444	0.322222	0.361111	0.344444	0.333333	0.35	0.327778	0.327778	0.322222	0.305556	0.288889	0.283333	0.272222	0.255556	0.266667	0.25	0.233333	0.238889	0.255556	0.244444	0.238889	0.244444	0.25	0.233333	0.238889	0.244444	0.238889	0.244444
	0.0972222	0.111111	0.111111	0.125	0.125	0.118056	0.125	0.125	0.138889	0.138889	0.152778	0.152778	0.131944	0.145833	0.131944	0.138889	0.138889	0.131944	0.125	0.138889	0.152778	0.131944	0.145833	0.145833	0.138889	0.131944	0.145833	0.145833	0.152778	0.138889	0.125	0.125	0.118056	0.111111	0.104167	0.104167	0.0972222	0.0972222	0.0833333	0.0833333	0.0694444	0.0694444	0.0902778	0.0763889	0.0763889	0.0694444	0.0833333	0.0902778	0.0833333
	0.128205	0.128205	0.128205	0.128205	0.153846	0.179487	0.179487	0.153846	0.153846	0.179487	0.179487	0.179487	0.179487	0.179487	0.205128	0.153846	0.179487	0.153846	0.153846	0.153846	0.153846	0.153846	0.153846	0.153846	0.153846	0.128205	0.128205	0.128205	0.128205	0.128205	0.102564	0.102564	0.102564	0.128205	0.102564	0.0769231	0.0769231	0.0769231	0.0769231	0.0512821	0.0769231	0.0769231	0.102564	0.128205	0.128205	0.128205	0.102564	0.102564	0.102564
	0.33871	0.33871	0.330645	0.322581	0.314516	0.314516	0.322581	0.306452	0.290323	0.282258	0.274194	0.258065	0.266129	0.290323	0.274194	0.274194	0.282258	0.274194	0.282258	0.274194	0.266129	0.241935	0.241935	0.25	0.258065	0.225806	0.217742	0.209677	0.233871	0.209677	0.185484	0.177419	0.185484	0.193548	0.209677	0.201613	0.217742	0.258065	0.258065	0.274194	0.274194	0.274194	0.274194	0.25	0.25	0.233871	0.233871	0.241935	0.225806
	0.506098	0.487805	0.487805	0.5	0.493902	0.481707	0.481707	0.463415	0.469512	0.506098	0.506098	0.506098	0.518293	0.530488	0.512195	0.52439	0.487805	0.493902	0.493902	0.52439	0.530488	0.54878	0.560976	0.560976	0.579268	0.567073	0.560976	0.554878	0.554878	0.560976	0.573171	0.591463	0.591463	0.585366	0.591463	0.591463	0.573171	0.560976	0.579268	0.560976	0.554878	0.567073	0.530488	0.573171	0.560976	0.536585	0.536585	0.54878	0.542683
	0.0337079	0.0337079	0.0337079	0.0449438	0.0561798	0.0786517	0.0786517	0.0898876	0.0898876	0.0786517	0.0786517	0.0898876	0.0898876	0.11236	0.101124	0.0898876	0.0898876	0.101124	0.101124	0.123596	0.101124	0.11236	0.123596	0.123596	0.134831	0.146067	0.123596	0.11236	0.11236	0.11236	0.146067	0.157303	0.157303	0.168539	0.146067	0.123596	0.134831	0.123596	0.123596	0.134831	0.134831	0.134831	0.134831	0.123596	0.11236	0.11236	0.11236	0.123596	0.134831
	0.357143	0.357143	0.357143	0.357143	0.357143	0.428571	0.428571	0.428571	0.357143	0.214286	0.214286	0.142857	0.142857	0.142857	0.142857	0.142857	0.142857	0.142857	0.142857	0.142857	0.142857	0.142857	0.142857	0.142857	0.214286	0.214286	0.142857	0.142857	0.142857	0.142857	0.142857	0.142857	0.142857	0.142857	0.142857	0.142857	0.142857	0.142857	0.142857	0.142857	0.142857	0.142857	0.142857	0.142857	0.142857	0.142857	0.142857	0.142857	0.142857
	0.0405405	0.0405405	0.0540541	0.0540541	0.0540541	0.0675676	0.0675676	0.0675676	0.0675676	0.0540541	0.0540541	0.0405405	0.0405405	0.0540541	0.0405405	0.027027	0.0405405	0.0540541	0.0405405	0.0540541	0.0675676	0.0675676	0.0675676	0.0675676	0.0810811	0.0810811	0.0810811	0.0810811	0.0810811	0.0810811	0.0675676	0.0810811	0.0810811	0.0945946	0.0945946	0.0945946	0.0945946	0.0945946	0.0945946	0.0945946	0.108108	0.108108	0.108108	0.0945946	0.108108	0.0945946	0.0810811	0.0675676	0.0675676
	0	0	0.00766284	0.0114943	0.0306513	0.0344828	0.0229885	0.0268199	0.0229885	0.0268199	0.0268199	0.0344828	0.0268199	0.0268199	0.0383142	0.0421456	0.0383142	0.0306513	0.0383142	0.0498084	0.0651341	0.0613027	0.0613027	0.0651341	0.0536398	0.0651341	0.0727969	0.0651341	0.0613027	0.0766284	0.0727969	0.0766284	0.0689655	0.0766284	0.0727969	0.0881226	0.0957854	0.103448	0.118774	0.114943	0.10728	0.103448	0.111111	0.103448	0.091954	0.0957854	0.0957854	0.111111	0.10728
	0.0357143	0.0416667	0.047619	0.047619	0.0535714	0.0595238	0.0654762	0.047619	0.0595238	0.0595238	0.0535714	0.0595238	0.0595238	0.0595238	0.0595238	0.0595238	0.0535714	0.0595238	0.0595238	0.0535714	0.0654762	0.0654762	0.0714286	0.0892857	0.077381	0.0952381	0.0952381	0.10119	0.119048	0.125	0.136905	0.136905	0.136905	0.125	0.142857	0.142857	0.14881	0.154762	0.160714	0.160714	0.166667	0.160714	0.154762	0.166667	0.172619	0.172619	0.178571	0.196429	0.196429
	0.197674	0.244186	0.267442	0.290698	0.255814	0.267442	0.290698	0.302326	0.290698	0.267442	0.290698	0.27907	0.27907	0.255814	0.27907	0.267442	0.313953	0.313953	0.337209	0.325581	0.302326	0.27907	0.27907	0.290698	0.27907	0.267442	0.267442	0.267442	0.290698	0.290698	0.302326	0.255814	0.244186	0.232558	0.244186	0.232558	0.22093	0.209302	0.209302	0.232558	0.209302	0.232558	0.267442	0.267442	0.255814	0.255814	0.232558	0.244186	0.244186
	0.46875	0.484375	0.515625	0.53125	0.546875	0.5625	0.546875	0.53125	0.515625	0.5	0.53125	0.53125	0.546875	0.5625	0.5625	0.59375	0.609375	0.59375	0.578125	0.59375	0.578125	0.546875	0.5625	0.546875	0.53125	0.484375	0.453125	0.4375	0.421875	0.375	0.390625	0.40625	0.375	0.390625	0.375	0.390625	0.390625	0.375	0.390625	0.40625	0.40625	0.453125	0.4375	0.40625	0.421875	0.4375	0.453125	0.46875	0.453125
[truncated: 2,252 more columns]

## Sheet: Figure 1e
Figure 1e	Decoding accuracy (train x test, Monkey K)
	56.6176	46.6667	38.2353	48.5075	58.5185	54.0741
	54.4118	68.8889	50	45.5224	68.1481	71.8519
	46.3235	64.4444	45.5882	40.2985	56.2963	60.7407
	44.8529	33.3333	35.2941	55.9701	51.1111	39.2593
	54.4118	56.2963	36.7647	47.0149	74.8148	69.6296
	52.2059	57.037	41.9118	56.7164	71.1111	64.4444

## Sheet: Figure 1g
Figure 1g	Sequence span
	no ramp	fast ramp	slow ramp
	108.523	193.245	244.62
	195.849	180.391	361.466
	110.482	251.841	532.973
	186.951	203.127	251.777
	111.855	231.39	437.834
	149.462	197.826	374.701
	89.6077	182.61	214.368
	108.94	188.481	307.628
	136.435	228.321	265.657
	77.2234	163.398	183.566
	105.836	157.043	298.483
	89.9535	238.387	304.767
	Sequence center
	no ramp	fast ramp	slow ramp
	158.5	238	329
	155	190	205
	161	292.5	460
	162	203	234
	162.5	300.5	450
	161.5	223.5	250
	156	259	372
	151.5	187	231
	156.5	293.5	419
	143	215	244
	157	277.5	388
	143.5	206	249

## Sheet: Figure 2a
Figure 2a
	Decoding accuracy (channel x fold, low intensity)											Decoding accuracy (channel x fold, high intensity)
no ramp	50	48.2759	37.931	48.2759	44.8276	53.5714	53.5714	50	57.1429	32.1429		39.2857	31.0345	48.2759	51.7241	37.931	37.931	48.2759	34.4828	35.7143	32.1429
	46.4286	51.7241	58.6207	48.2759	68.9655	46.4286	50	42.8571	53.5714	50		35.7143	44.8276	41.3793	48.2759	48.2759	41.3793	41.3793	34.4828	46.4286	35.7143
	53.5714	55.1724	55.1724	58.6207	58.6207	60.7143	60.7143	39.2857	57.1429	39.2857		39.2857	48.2759	55.1724	51.7241	41.3793	34.4828	41.3793	44.8276	50	42.8571
	53.5714	51.7241	55.1724	51.7241	62.069	60.7143	46.4286	50	39.2857	46.4286		50	44.8276	51.7241	37.931	41.3793	34.4828	48.2759	44.8276	46.4286	42.8571
	53.5714	51.7241	51.7241	48.2759	62.069	53.5714	60.7143	53.5714	42.8571	50		50	48.2759	51.7241	48.2759	51.7241	51.7241	37.931	51.7241	42.8571	46.4286
	50	55.1724	65.5172	48.2759	62.069	53.5714	60.7143	57.1429	57.1429	60.7143		50	34.4828	51.7241	58.6207	51.7241	68.9655	51.7241	44.8276	53.5714	50
	46.4286	48.2759	65.5172	65.5172	55.1724	46.4286	50	50	46.4286	46.4286		64.2857	58.6207	48.2759	44.8276	55.1724	41.3793	55.1724	51.7241	46.4286	60.7143
	57.1429	62.069	55.1724	41.3793	51.7241	53.5714	50	39.2857	53.5714	64.2857		60.7143	58.6207	55.1724	44.8276	58.6207	48.2759	41.3793	48.2759	50	57.1429
	57.1429	58.6207	55.1724	41.3793	58.6207	53.5714	46.4286	39.2857	50	60.7143		46.4286	37.931	51.7241	55.1724	51.7241	51.7241	44.8276	44.8276	50	53.5714
	57.1429	48.2759	62.069	65.5172	58.6207	57.1429	53.5714	60.7143	50	46.4286		60.7143	48.2759	44.8276	58.6207	55.1724	55.1724	58.6207	58.6207	53.5714	46.4286
	71.4286	62.069	41.3793	58.6207	55.1724	57.1429	53.5714	57.1429	46.4286	50		53.5714	55.1724	65.5172	41.3793	55.1724	55.1724	44.8276	48.2759	57.1429	67.8571
	57.1429	48.2759	65.5172	65.5172	58.6207	53.5714	57.1429	50	50	50		42.8571	44.8276	62.069	48.2759	62.069	55.1724	48.2759	51.7241	57.1429	46.4286
	53.5714	68.9655	51.7241	58.6207	62.069	57.1429	50	57.1429	64.2857	60.7143		60.7143	65.5172	55.1724	44.8276	55.1724	65.5172	51.7241	72.4138	57.1429	60.7143
	39.2857	55.1724	62.069	62.069	58.6207	64.2857	50	71.4286	60.7143	60.7143		64.2857	48.2759	58.6207	58.6207	48.2759	37.931	62.069	51.7241	50	60.7143
	67.8571	51.7241	68.9655	44.8276	58.6207	71.4286	57.1429	60.7143	71.4286	67.8571		64.2857	51.7241	62.069	62.069	55.1724	68.9655	48.2759	58.6207	53.5714	60.7143
	53.5714	58.6207	68.9655	68.9655	68.9655	57.1429	60.7143	50	64.2857	75		46.4286	65.5172	37.931	65.5172	51.7241	55.1724	44.8276	68.9655	64.2857	71.4286
	67.8571	68.9655	65.5172	62.069	75.8621	64.2857	60.7143	64.2857	57.1429	46.4286		57.1429	68.9655	51.7241	55.1724	51.7241	62.069	48.2759	51.7241	53.5714	64.2857
	60.7143	68.9655	68.9655	58.6207	72.4138	75	64.2857	60.7143	53.5714	82.1429		57.1429	58.6207	68.9655	72.4138	55.1724	58.6207	58.6207	65.5172	53.5714	53.5714
	50	55.1724	55.1724	72.4138	65.5172	60.7143	71.4286	67.8571	71.4286	75		67.8571	55.1724	65.5172	62.069	44.8276	58.6207	58.6207	58.6207	53.5714	60.7143
	67.8571	75.8621	65.5172	55.1724	65.5172	60.7143	64.2857	64.2857	64.2857	57.1429		60.7143	51.7241	68.9655	65.5172	55.1724	55.1724	58.6207	62.069	57.1429	71.4286
	71.4286	68.9655	79.3103	65.5172	62.069	57.1429	53.5714	75	64.2857	57.1429		64.2857	68.9655	72.4138	72.4138	68.9655	55.1724	62.069	65.5172	46.4286	50
	60.7143	62.069	62.069	72.4138	75.8621	67.8571	60.7143	71.4286	67.8571	64.2857		71.4286	75.8621	65.5172	48.2759	58.6207	34.4828	58.6207	44.8276	75	57.1429
	53.5714	68.9655	72.4138	58.6207	75.8621	71.4286	57.1429	71.4286	64.2857	71.4286		46.4286	58.6207	68.9655	75.8621	51.7241	65.5172	58.6207	62.069	60.7143	60.7143
	71.4286	62.069	62.069	65.5172	75.8621	75	60.7143	67.8571	60.7143	71.4286		57.1429	62.069	58.6207	62.069	72.4138	68.9655	68.9655	55.1724	53.5714	67.8571
	64.2857	68.9655	65.5172	62.069	62.069	67.8571	64.2857	71.4286	60.7143	67.8571		67.8571	65.5172	65.5172	62.069	58.6207	65.5172	51.7241	75.8621	57.1429	64.2857
	78.5714	75.8621	79.3103	68.9655	86.2069	60.7143	64.2857	71.4286	60.7143	67.8571		82.1429	68.9655	55.1724	65.5172	65.5172	65.5172	65.5172	65.5172	67.8571	67.8571
	57.1429	93.1034	72.4138	75.8621	72.4138	78.5714	64.2857	82.1429	60.7143	82.1429		57.1429	68.9655	65.5172	58.6207	62.069	62.069	68.9655	79.3103	57.1429	67.8571
	82.1429	72.4138	79.3103	72.4138	72.4138	89.2857	82.1429	64.2857	82.1429	75		53.5714	62.069	68.9655	72.4138	68.9655	62.069	68.9655	68.9655	57.1429	71.4286
	78.5714	79.3103	62.069	68.9655	62.069	82.1429	78.5714	82.1429	82.1429	71.4286		75	48.2759	65.5172	62.069	55.1724	65.5172	75.8621	58.6207	67.8571	67.8571
	78.5714	79.3103	86.2069	75.8621	72.4138	71.4286	78.5714	82.1429	60.7143	75		67.8571	75.8621	62.069	65.5172	62.069	82.7586	68.9655	62.069	71.4286	75
	85.7143	82.7586	79.3103	68.9655	79.3103	89.2857	85.7143	67.8571	67.8571	75		71.4286	75.8621	62.069	72.4138	68.9655	65.5172	65.5172	72.4138	57.1429	60.7143
	78.5714	79.3103	86.2069	68.9655	75.8621	89.2857	67.8571	71.4286	71.4286	78.5714		71.4286	68.9655	65.5172	79.3103	75.8621	68.9655	65.5172	72.4138	64.2857	71.4286
	67.8571	82.7586	79.3103	75.8621	72.4138	92.8571	71.4286	85.7143	71.4286	64.2857		60.7143	75.8621	65.5172	68.9655	82.7586	65.5172	68.9655	62.069	64.2857	53.5714
	75	75.8621	72.4138	68.9655	86.2069	82.1429	75	71.4286	85.7143	85.7143		82.1429	72.4138	82.7586	55.1724	79.3103	58.6207	65.5172	62.069	71.4286	57.1429
	78.5714	79.3103	65.5172	75.8621	75.8621	60.7143	78.5714	82.1429	75	60.7143		53.5714	51.7241	65.5172	75.8621	72.4138	55.1724	62.069	75.8621	82.1429	85.7143
	78.5714	65.5172	72.4138	75.8621	82.7586	78.5714	78.5714	78.5714	60.7143	82.1429		67.8571	75.8621	75.8621	62.069	58.6207	72.4138	75.8621	65.5172	60.7143	57.1429
	71.4286	79.3103	68.9655	86.2069	72.4138	89.2857	85.7143	75	71.4286	64.2857		64.2857	65.5172	55.1724	72.4138	58.6207	75.8621	72.4138	62.069	78.5714	67.8571
	71.4286	68.9655	82.7586	82.7586	72.4138	67.8571	82.1429	89.2857	75	67.8571		75	65.5172	55.1724	55.1724	58.6207	72.4138	65.5172	55.1724	71.4286	67.8571
	67.8571	58.6207	82.7586	82.7586	86.2069	78.5714	71.4286	75	71.4286	78.5714		53.5714	62.069	62.069	82.7586	68.9655	55.1724	75.8621	72.4138	71.4286	78.5714
	78.5714	65.5172	72.4138	89.6552	86.2069	67.8571	78.5714	71.4286	64.2857	71.4286		71.4286	58.6207	72.4138	72.4138	65.5172	72.4138	68.9655	62.069	82.1429	71.4286
	92.8571	62.069	58.6207	68.9655	86.2069	67.8571	67.8571	92.8571	57.1429	71.4286		75	72.4138	68.9655	72.4138	58.6207	75.8621	79.3103	75.8621	67.8571	71.4286
	67.8571	72.4138	65.5172	68.9655	75.8621	67.8571	92.8571	85.7143	89.2857	82.1429		67.8571	72.4138	68.9655	58.6207	62.069	68.9655	65.5172	72.4138	60.7143	75
	75	89.6552	75.8621	65.5172	72.4138	67.8571	67.8571	82.1429	57.1429	71.4286		64.2857	72.4138	62.069	62.069	55.1724	58.6207	75.8621	68.9655	75	78.5714
	60.7143	86.2069	72.4138	79.3103	89.6552	78.5714	75	60.7143	82.1429	67.8571		67.8571	65.5172	72.4138	51.7241	62.069	62.069	82.7586	72.4138	78.5714	57.1429
	67.8571	79.3103	89.6552	68.9655	89.6552	82.1429	67.8571	71.4286	82.1429	82.1429		82.1429	68.9655	68.9655	82.7586	62.069	58.6207	72.4138	62.069	71.4286	64.2857
	60.7143	75.8621	62.069	93.1034	65.5172	64.2857	92.8571	71.4286	78.5714	78.5714		64.2857	75.8621	51.7241	65.5172	62.069	65.5172	79.3103	72.4138	67.8571	85.7143
	71.4286	82.7586	75.8621	68.9655	65.5172	75	82.1429	75	67.8571	89.2857		71.4286	79.3103	72.4138	68.9655	72.4138	68.9655	62.069	79.3103	64.2857	67.8571
	60.7143	72.4138	75.8621	72.4138	75.8621	67.8571	89.2857	85.7143	71.4286	78.5714		67.8571	72.4138	68.9655	82.7586	72.4138	65.5172	68.9655	62.069	78.5714	67.8571
	89.2857	79.3103	72.4138	72.4138	86.2069	71.4286	75	67.8571	60.7143	67.8571		75	75.8621	65.5172	75.8621	62.069	58.6207	62.069	65.5172	60.7143	67.8571
	75	93.1034	79.3103	82.7586	79.3103	71.4286	89.2857	64.2857	82.1429	75		71.4286	82.7586	62.069	62.069	72.4138	82.7586	65.5172	72.4138	71.4286	82.1429
fast ramp	46.4286	37.931	44.8276	27.5862	37.931	51.7241	25	39.2857	46.4286	32.1429		50	24.1379	48.2759	48.2759	37.931	37.931	31.0345	41.3793	35.7143	42.8571
	46.4286	41.3793	44.8276	41.3793	44.8276	58.6207	50	50	35.7143	39.2857		32.1429	41.3793	24.1379	41.3793	34.4828	44.8276	31.0345	48.2759	21.4286	46.4286
	50	51.7241	41.3793	51.7241	44.8276	37.931	64.2857	42.8571	42.8571	39.2857		42.8571	37.931	51.7241	37.931	55.1724	44.8276	37.931	55.1724	39.2857	50
	53.5714	41.3793	41.3793	44.8276	41.3793	55.1724	42.8571	50	35.7143	50		53.5714	51.7241	34.4828	48.2759	58.6207	44.8276	37.931	37.931	39.2857	60.7143
	57.1429	51.7241	62.069	55.1724	37.931	55.1724	57.1429	50	50	46.4286		50	41.3793	58.6207	37.931	44.8276	55.1724	55.1724	55.1724	35.7143	53.5714
	60.7143	55.1724	55.1724	44.8276	41.3793	51.7241	57.1429	53.5714	60.7143	57.1429		32.1429	51.7241	48.2759	44.8276	51.7241	58.6207	48.2759	37.931	67.8571	42.8571
	57.1429	58.6207	51.7241	58.6207	62.069	55.1724	57.1429	60.7143	53.5714	57.1429		57.1429	62.069	58.6207	55.1724	65.5172	65.5172	58.6207	41.3793	57.1429	67.8571
	53.5714	62.069	51.7241	51.7241	48.2759	62.069	64.2857	42.8571	50	50		64.2857	62.069	72.4138	58.6207	65.5172	65.5172	55.1724	72.4138	53.5714	60.7143
	42.8571	51.7241	62.069	48.2759	41.3793	55.1724	57.1429	60.7143	46.4286	50		64.2857	58.6207	68.9655	65.5172	62.069	65.5172	58.6207	65.5172	60.7143	60.7143
	53.5714	51.7241	55.1724	44.8276	51.7241	58.6207	60.7143	53.5714	60.7143	53.5714		50	72.4138	55.1724	55.1724	75.8621	68.9655	68.9655	58.6207	46.4286	60.7143
	46.4286	58.6207	65.5172	65.5172	58.6207	41.3793	50	50	50	50		64.2857	68.9655	51.7241	65.5172	55.1724	55.1724	75.8621	72.4138	75	57.1429
	42.8571	51.7241	48.2759	62.069	65.5172	55.1724	50	46.4286	57.1429	50		60.7143	62.069	51.7241	65.5172	75.8621	44.8276	65.5172	68.9655	57.1429	67.8571
	57.1429	58.6207	51.7241	55.1724	55.1724	41.3793	60.7143	46.4286	46.4286	64.2857		60.7143	65.5172	62.069	68.9655	75.8621	62.069	72.4138	58.6207	57.1429	67.8571
	35.7143	62.069	44.8276	72.4138	55.1724	51.7241	57.1429	46.4286	57.1429	53.5714		57.1429	55.1724	65.5172	62.069	65.5172	72.4138	75.8621	65.5172	71.4286	64.2857
	60.7143	51.7241	72.4138	58.6207	55.1724	72.4138	57.1429	57.1429	53.5714	46.4286		60.7143	51.7241	51.7241	62.069	65.5172	65.5172	68.9655	82.7586	67.8571	71.4286
	60.7143	58.6207	58.6207	62.069	55.1724	65.5172	53.5714	67.8571	39.2857	50		67.8571	68.9655	65.5172	62.069	82.7586	68.9655	55.1724	65.5172	67.8571	60.7143
	64.2857	58.6207	62.069	48.2759	58.6207	58.6207	46.4286	50	71.4286	53.5714		64.2857	72.4138	68.9655	75.8621	65.5172	65.5172	58.6207	68.9655	50	67.8571
	50	55.1724	51.7241	55.1724	48.2759	65.5172	46.4286	53.5714	67.8571	57.1429		64.2857	75.8621	72.4138	65.5172	79.3103	58.6207	51.7241	65.5172	67.8571	46.4286
	60.7143	55.1724	55.1724	65.5172	58.6207	62.069	50	67.8571	39.2857	60.7143		57.1429	68.9655	62.069	51.7241	65.5172	48.2759	58.6207	51.7241	60.7143	85.7143
	60.7143	68.9655	72.4138	55.1724	58.6207	58.6207	75	67.8571	60.7143	64.2857		82.1429	55.1724	65.5172	51.7241	72.4138	68.9655	62.069	62.069	57.1429	53.5714
	67.8571	55.1724	58.6207	72.4138	44.8276	72.4138	46.4286	50	50	57.1429		75	68.9655	65.5172	65.5172	55.1724	72.4138	58.6207	51.7241	46.4286	71.4286
	42.8571	51.7241	51.7241	37.931	75.8621	68.9655	50	64.2857	64.2857	42.8571		71.4286	75.8621	55.1724	65.5172	72.4138	72.4138	86.2069	79.3103	71.4286	53.5714
	57.1429	62.069	58.6207	55.1724	48.2759	62.069	57.1429	57.1429	57.1429	53.5714		67.8571	75.8621	44.8276	65.5172	68.9655	75.8621	79.3103	75.8621	60.7143	64.2857
	60.7143	72.4138	41.3793	65.5172	62.069	44.8276	50	71.4286	57.1429	42.8571		78.5714	72.4138	51.7241	68.9655	72.4138	75.8621	62.069	68.9655	71.4286	67.8571
	64.2857	68.9655	65.5172	55.1724	65.5172	58.6207	67.8571	50	50	46.4286		71.4286	72.4138	65.5172	55.1724	75.8621	72.4138	68.9655	75.8621	75	64.2857
	64.2857	75.8621	58.6207	58.6207	58.6207	62.069	57.1429	50	57.1429	71.4286		60.7143	86.2069	65.5172	68.9655	58.6207	75.8621	68.9655	65.5172	78.5714	75
	46.4286	55.1724	62.069	75.8621	72.4138	62.069	78.5714	67.8571	60.7143	57.1429		64.2857	55.1724	62.069	65.5172	72.4138	75.8621	68.9655	68.9655	78.5714	64.2857
	42.8571	65.5172	51.7241	68.9655	55.1724	65.5172	60.7143	60.7143	75	89.2857		64.2857	65.5172	75.8621	89.6552	72.4138	75.8621	58.6207	79.3103	82.1429	71.4286
	82.1429	62.069	58.6207	55.1724	58.6207	62.069	57.1429	71.4286	64.2857	64.2857		75	72.4138	72.4138	72.4138	72.4138	72.4138	79.3103	65.5172	71.4286	82.1429
	67.8571	72.4138	72.4138	68.9655	62.069	62.069	82.1429	60.7143	71.4286	60.7143		92.8571	75.8621	75.8621	68.9655	58.6207	79.3103	75.8621	62.069	67.8571	67.8571
	75	62.069	65.5172	68.9655	62.069	62.069	67.8571	60.7143	71.4286	71.4286		75	65.5172	75.8621	82.7586	58.6207	72.4138	72.4138	89.6552	75	75
	78.5714	62.069	82.7586	72.4138	68.9655	79.3103	71.4286	78.5714	67.8571	67.8571		60.7143	68.9655	55.1724	75.8621	79.3103	72.4138	79.3103	82.7586	67.8571	71.4286
	71.4286	68.9655	62.069	62.069	75.8621	82.7586	75	75	78.5714	78.5714		64.2857	82.7586	79.3103	65.5172	72.4138	75.8621	72.4138	68.9655	75	64.2857
	75	62.069	62.069	72.4138	75.8621	93.1034	78.5714	75	71.4286	71.4286		82.1429	72.4138	55.1724	58.6207	72.4138	75.8621	89.6552	68.9655	64.2857	89.2857
	75	65.5172	65.5172	75.8621	75.8621	62.069	82.1429	64.2857	71.4286	85.7143		75	72.4138	75.8621	72.4138	89.6552	82.7586	75.8621	75.8621	67.8571	67.8571
	78.5714	82.7586	55.1724	65.5172	79.3103	68.9655	78.5714	71.4286	75	71.4286		82.1429	68.9655	86.2069	75.8621	75.8621	68.9655	89.6552	72.4138	71.4286	75
	67.8571	75.8621	62.069	75.8621	79.3103	62.069	89.2857	64.2857	71.4286	75		71.4286	68.9655	65.5172	75.8621	79.3103	86.2069	72.4138	82.7586	78.5714	60.7143
	67.8571	86.2069	65.5172	72.4138	82.7586	82.7586	71.4286	85.7143	71.4286	67.8571		78.5714	82.7586	79.3103	82.7586	62.069	68.9655	89.6552	82.7586	78.5714	67.8571
	71.4286	62.069	68.9655	82.7586	82.7586	62.069	71.4286	67.8571	82.1429	78.5714		78.5714	82.7586	79.3103	72.4138	82.7586	79.3103	86.2069	79.3103	82.1429	75
	78.5714	82.7586	86.2069	62.069	62.069	86.2069	75	71.4286	75	67.8571		78.5714	75.8621	79.3103	72.4138	79.3103	75.8621	65.5172	79.3103	75	78.5714
	75	82.7586	75.8621	68.9655	68.9655	72.4138	78.5714	82.1429	89.2857	82.1429		75	79.3103	79.3103	68.9655	86.2069	79.3103	82.7586	86.2069	71.4286	89.2857
	85.7143	79.3103	75.8621	82.7586	72.4138	55.1724	75	78.5714	71.4286	71.4286		78.5714	75.8621	79.3103	79.3103	65.5172	75.8621	82.7586	82.7586	82.1429	71.4286
	75	75.8621	82.7586	65.5172	68.9655	68.9655	67.8571	67.8571	82.1429	67.8571		60.7143	79.3103	79.3103	82.7586	75.8621	79.3103	68.9655	75.8621	67.8571	78.5714
	89.2857	82.7586	65.5172	86.2069	72.4138	89.6552	78.5714	78.5714	64.2857	67.8571		75	82.7586	62.069	82.7586	82.7586	89.6552	86.2069	89.6552	75	75
	64.2857	68.9655	79.3103	75.8621	75.8621	89.6552	64.2857	71.4286	60.7143	75		82.1429	86.2069	79.3103	82.7586	72.4138	75.8621	65.5172	62.069	82.1429	82.1429
	71.4286	79.3103	82.7586	75.8621	72.4138	72.4138	71.4286	92.8571	78.5714	75		71.4286	79.3103	82.7586	89.6552	72.4138	72.4138	72.4138	96.5517	75	75
	71.4286	86.2069	89.6552	65.5172	79.3103	68.9655	82.1429	82.1429	75	57.1429		75	86.2069	72.4138	65.5172	82.7586	89.6552	79.3103	72.4138	78.5714	71.4286
	75	72.4138	86.2069	72.4138	75.8621	72.4138	82.1429	67.8571	78.5714	78.5714		75	79.3103	86.2069	72.4138	82.7586	89.6552	79.3103	72.4138	78.5714	67.8571
	78.5714	65.5172	82.7586	79.3103	86.2069	82.7586	67.8571	75	75	92.8571		67.8571	89.6552	72.4138	86.2069	86.2069	79.3103	82.7586	65.5172	71.4286	82.1429
	78.5714	75.8621	82.7586	82.7586	68.9655	82.7586	78.5714	78.5714	85.7143	82.1429		75	79.3103	79.3103	86.2069	82.7586	93.1034	79.3103	86.2069	67.8571	78.5714
slow ramp	42.8571	31.0345	27.5862	27.5862	37.931	41.3793	25	35.7143	53.5714	35.7143		42.8571	41.3793	34.4828	34.4828	37.931	31.0345	35.7143	32.1429	35.7143	35.7143
	28.5714	58.6207	51.7241	55.1724	44.8276	58.6207	50	53.5714	35.7143	46.4286		50	51.7241	34.4828	34.4828	31.0345	34.4828	50	35.7143	35.7143	35.7143
	39.2857	34.4828	44.8276	58.6207	48.2759	41.3793	46.4286	50	57.1429	42.8571		50	44.8276	48.2759	44.8276	55.1724	37.931	50	39.2857	42.8571	39.2857
	46.4286	41.3793	44.8276	51.7241	24.1379	34.4828	42.8571	67.8571	46.4286	46.4286		35.7143	41.3793	34.4828	41.3793	44.8276	41.3793	46.4286	53.5714	42.8571	46.4286
	42.8571	58.6207	58.6207	55.1724	48.2759	44.8276	50	46.4286	57.1429	25		60.7143	51.7241	34.4828	27.5862	27.5862	68.9655	39.2857	39.2857	57.1429	50
	50	68.9655	51.7241	55.1724	48.2759	58.6207	53.5714	60.7143	42.8571	50		71.4286	44.8276	55.1724	51.7241	41.3793	51.7241	35.7143	53.5714	57.1429	60.7143
	60.7143	37.931	41.3793	51.7241	65.5172	48.2759	53.5714	46.4286	53.5714	60.7143		42.8571	65.5172	51.7241	48.2759	62.069	51.7241	46.4286	50	53.5714	71.4286
	71.4286	44.8276	58.6207	44.8276	51.7241	55.1724	78.5714	42.8571	53.5714	67.8571		60.7143	55.1724	48.2759	62.069	51.7241	55.1724	53.5714	46.4286	64.2857	50
	67.8571	51.7241	51.7241	62.069	51.7241	58.6207	46.4286	67.8571	60.7143	71.4286		60.7143	55.1724	58.6207	41.3793	68.9655	55.1724	35.7143	60.7143	46.4286	67.8571
	71.4286	62.069	68.9655	48.2759	62.069	48.2759	78.5714	53.5714	67.8571	46.4286		46.4286	55.1724	75.8621	58.6207	65.5172	48.2759	53.5714	64.2857	46.4286	39.2857
	60.7143	65.5172	65.5172	62.069	75.8621	79.3103	67.8571	53.5714	64.2857	57.1429		67.8571	58.6207	55.1724	58.6207	55.1724	58.6207	60.7143	46.4286	46.4286	50
	67.8571	68.9655	68.9655	68.9655	58.6207	48.2759	71.4286	67.8571	67.8571	57.1429		53.5714	58.6207	65.5172	58.6207	55.1724	55.1724	64.2857	42.8571	53.5714	57.1429
	64.2857	68.9655	58.6207	65.5172	55.1724	58.6207	57.1429	64.2857	71.4286	71.4286		60.7143	68.9655	62.069	48.2759	55.1724	58.6207	53.5714	46.4286	71.4286	64.2857
	64.2857	58.6207	51.7241	62.069	51.7241	62.069	75	60.7143	67.8571	60.7143		50	51.7241	58.6207	65.5172	48.2759	65.5172	64.2857	57.1429	60.7143	57.1429
	64.2857	79.3103	58.6207	58.6207	62.069	75.8621	60.7143	67.8571	60.7143	67.8571		57.1429	44.8276	58.6207	62.069	51.7241	68.9655	42.8571	64.2857	46.4286	50
	75	68.9655	68.9655	62.069	79.3103	68.9655	50	64.2857	67.8571	53.5714		50	58.6207	65.5172	44.8276	62.069	62.069	75	67.8571	50	64.2857
	42.8571	55.1724	72.4138	55.1724	75.8621	82.7586	71.4286	64.2857	75	67.8571		67.8571	62.069	55.1724	51.7241	51.7241	65.5172	71.4286	60.7143	71.4286	57.1429
	57.1429	62.069	51.7241	72.4138	58.6207	75.8621	75	64.2857	71.4286	67.8571		64.2857	48.2759	58.6207	72.4138	58.6207	58.6207	67.8571	60.7143	57.1429	57.1429
	53.5714	58.6207	58.6207	72.4138	72.4138	75.8621	67.8571	50	57.1429	60.7143		67.8571	72.4138	65.5172	79.3103	55.1724	58.6207	71.4286	53.5714	67.8571	50
	67.8571	75.8621	65.5172	72.4138	79.3103	68.9655	67.8571	60.7143	57.1429	60.7143		53.5714	55.1724	65.5172	55.1724	65.5172	62.069	46.4286	67.8571	75	64.2857
	64.2857	72.4138	58.6207	65.5172	75.8621	86.2069	46.4286	75	75	53.5714		53.5714	48.2759	68.9655	62.069	48.2759	65.5172	60.7143	46.4286	82.1429	75
	57.1429	68.9655	62.069	68.9655	51.7241	72.4138	82.1429	75	75	57.1429		75	62.069	58.6207	51.7241	72.4138	62.069	67.8571	60.7143	64.2857	60.7143
	53.5714	72.4138	68.9655	48.2759	62.069	58.6207	71.4286	50	71.4286	75		75	62.069	68.9655	75.8621	65.5172	62.069	71.4286	64.2857	75	67.8571
	67.8571	65.5172	72.4138	79.3103	79.3103	65.5172	64.2857	53.5714	78.5714	64.2857		71.4286	48.2759	75.8621	75.8621	75.8621	68.9655	53.5714	50	71.4286	64.2857
	78.5714	62.069	86.2069	62.069	75.8621	79.3103	78.5714	64.2857	67.8571	64.2857		64.2857	68.9655	55.1724	72.4138	75.8621	62.069	75	64.2857	53.5714	57.1429
	67.8571	82.7586	55.1724	68.9655	79.3103	68.9655	53.5714	71.4286	67.8571	82.1429		60.7143	58.6207	75.8621	82.7586	68.9655	62.069	60.7143	57.1429	71.4286	60.7143
	78.5714	72.4138	68.9655	58.6207	82.7586	72.4138	82.1429	82.1429	82.1429	64.2857		64.2857	55.1724	58.6207	75.8621	86.2069	65.5172	78.5714	57.1429	64.2857	53.5714
	82.1429	48.2759	72.4138	72.4138	68.9655	58.6207	75	75	71.4286	78.5714		71.4286	82.7586	65.5172	82.7586	65.5172	79.3103	75	60.7143	57.1429	67.8571
	67.8571	65.5172	68.9655	75.8621	68.9655	65.5172	78.5714	60.7143	71.4286	57.1429		78.5714	51.7241	79.3103	62.069	65.5172	55.1724	75	50	75	64.2857
	85.7143	58.6207	68.9655	75.8621	72.4138	68.9655	78.5714	75	60.7143	78.5714		64.2857	65.5172	68.9655	68.9655	72.4138	55.1724	67.8571	53.5714	78.5714	67.8571
	82.1429	58.6207	68.9655	65.5172	72.4138	68.9655	60.7143	75	82.1429	78.5714		75	65.5172	58.6207	65.5172	68.9655	72.4138	57.1429	60.7143	78.5714	78.5714
	67.8571	79.3103	62.069	75.8621	68.9655	82.7586	67.8571	64.2857	71.4286	75		75	62.069	62.069	65.5172	72.4138	58.6207	75	78.5714	67.8571	89.2857
	78.5714	62.069	79.3103	51.7241	72.4138	72.4138	71.4286	71.4286	67.8571	89.2857		67.8571	58.6207	65.5172	68.9655	65.5172	75.8621	78.5714	60.7143	60.7143	71.4286
	53.5714	86.2069	65.5172	72.4138	79.3103	62.069	67.8571	67.8571	75	78.5714		78.5714	65.5172	68.9655	58.6207	79.3103	72.4138	78.5714	71.4286	60.7143	75
	78.5714	86.2069	62.069	75.8621	72.4138	72.4138	64.2857	64.2857	75	64.2857		64.2857	65.5172	62.069	72.4138	79.3103	75.8621	78.5714	64.2857	82.1429	78.5714
	71.4286	89.6552	68.9655	62.069	65.5172	82.7586	60.7143	50	60.7143	64.2857		82.1429	68.9655	68.9655	72.4138	75.8621	82.7586	75	64.2857	67.8571	60.7143
	71.4286	72.4138	79.3103	68.9655	79.3103	82.7586	78.5714	64.2857	67.8571	71.4286		67.8571	68.9655	65.5172	86.2069	65.5172	79.3103	53.5714	75	75	67.8571
	78.5714	68.9655	68.9655	72.4138	75.8621	82.7586	67.8571	64.2857	78.5714	67.8571		75	65.5172	62.069	72.4138	68.9655	75.8621	67.8571	78.5714	82.1429	75
	64.2857	72.4138	65.5172	75.8621	72.4138	89.6552	71.4286	75	71.4286	75		64.2857	72.4138	65.5172	75.8621	72.4138	75.8621	96.4286	60.7143	71.4286	71.4286
	67.8571	72.4138	68.9655	82.7586	68.9655	79.3103	82.1429	78.5714	60.7143	60.7143		71.4286	89.6552	58.6207	72.4138	79.3103	72.4138	75	71.4286	75	71.4286
	85.7143	86.2069	58.6207	58.6207	75.8621	65.5172	67.8571	60.7143	78.5714	75		78.5714	62.069	72.4138	62.069	79.3103	75.8621	50	82.1429	71.4286	67.8571
	64.2857	82.7586	68.9655	65.5172	89.6552	68.9655	75	67.8571	82.1429	71.4286		67.8571	89.6552	68.9655	82.7586	68.9655	51.7241	75	78.5714	71.4286	75
	78.5714	72.4138	89.6552	68.9655	79.3103	68.9655	71.4286	75	67.8571	78.5714		60.7143	68.9655	79.3103	82.7586	86.2069	72.4138	75	64.2857	67.8571	78.5714
	71.4286	65.5172	86.2069	58.6207	86.2069	65.5172	82.1429	78.5714	78.5714	75		64.2857	82.7586	68.9655	58.6207	75.8621	65.5172	85.7143	75	64.2857	78.5714
	71.4286	72.4138	65.5172	79.3103	75.8621	65.5172	71.4286	71.4286	64.2857	89.2857		57.1429	79.3103	82.7586	68.9655	62.069	86.2069	78.5714	78.5714	67.8571	71.4286
	75	86.2069	62.069	82.7586	82.7586	68.9655	78.5714	82.1429	71.4286	67.8571		78.5714	72.4138	75.8621	72.4138	86.2069	55.1724	71.4286	67.8571	71.4286	85.7143
	71.4286	79.3103	79.3103	58.6207	62.069	65.5172	67.8571	78.5714	71.4286	92.8571		67.8571	62.069	89.6552	68.9655	72.4138	75.8621	57.1429	71.4286	75	75
	82.1429	72.4138	75.8621	55.1724	75.8621	79.3103	82.1429	67.8571	78.5714	67.8571		85.7143	75.8621	75.8621	86.2069	58.6207	75.8621	57.1429	71.4286	78.5714	75
	78.5714	55.1724	65.5172	72.4138	75.8621	75.8621	85.7143	71.4286	78.5714	82.1429		67.8571	68.9655	79.3103	82.7586	68.9655	79.3103	78.5714	78.5714	75	60.7143
	75	79.3103	79.3103	68.9655	75.8621	62.069	75	89.2857	82.1429	75		75	72.4138	68.9655	58.6207	86.2069	72.4138	64.2857	71.4286	60.7143	67.8571

## Sheet: Figure 2b
Figure 2b
	Decoding accuracy (channel x fold, low intensity)											Decoding accuracy (channel x fold, high intensity)
no ramp	32.1429	37.931	31.0345	17.2414	31.0345	32.1429	39.2857	32.1429	25	32.1429		28.5714	37.931	34.4828	20.6897	31.0345	34.4828	17.2414	20.6897	28.5714	39.2857
	39.2857	20.6897	24.1379	10.3448	37.931	17.8571	42.8571	21.4286	32.1429	28.5714		25	37.931	27.5862	24.1379	24.1379	31.0345	31.0345	41.3793	25	32.1429
	39.2857	41.3793	37.931	20.6897	24.1379	25	25	32.1429	39.2857	21.4286		21.4286	31.0345	44.8276	31.0345	27.5862	44.8276	41.3793	31.0345	28.5714	32.1429
	28.5714	44.8276	17.2414	31.0345	37.931	25	17.8571	28.5714	25	32.1429		39.2857	41.3793	27.5862	27.5862	20.6897	34.4828	34.4828	48.2759	25	32.1429
	32.1429	44.8276	24.1379	44.8276	27.5862	28.5714	28.5714	25	28.5714	39.2857		35.7143	27.5862	24.1379	31.0345	31.0345	20.6897	27.5862	37.931	39.2857	25
	35.7143	48.2759	31.0345	27.5862	34.4828	32.1429	28.5714	32.1429	39.2857	28.5714		35.7143	34.4828	31.0345	24.1379	37.931	24.1379	34.4828	24.1379	21.4286	35.7143
	35.7143	27.5862	34.4828	34.4828	48.2759	32.1429	32.1429	21.4286	21.4286	28.5714		28.5714	24.1379	20.6897	37.931	31.0345	24.1379	34.4828	27.5862	28.5714	14.2857
	32.1429	31.0345	37.931	20.6897	31.0345	32.1429	25	32.1429	32.1429	10.7143		25	37.931	27.5862	20.6897	51.7241	27.5862	17.2414	48.2759	17.8571	32.1429
	35.7143	24.1379	20.6897	37.931	31.0345	35.7143	17.8571	35.7143	28.5714	21.4286		7.14286	17.2414	37.931	27.5862	27.5862	31.0345	34.4828	41.3793	35.7143	35.7143
	39.2857	31.0345	37.931	34.4828	27.5862	25	21.4286	28.5714	32.1429	46.4286		35.7143	27.5862	31.0345	20.6897	17.2414	34.4828	34.4828	24.1379	32.1429	25
	35.7143	24.1379	27.5862	20.6897	24.1379	25	25	28.5714	21.4286	21.4286		25	34.4828	27.5862	27.5862	24.1379	20.6897	31.0345	31.0345	42.8571	35.7143
	25	13.7931	31.0345	27.5862	27.5862	35.7143	17.8571	21.4286	17.8571	21.4286		46.4286	20.6897	37.931	27.5862	20.6897	27.5862	20.6897	20.6897	39.2857	46.4286
	21.4286	34.4828	20.6897	27.5862	27.5862	21.4286	28.5714	25	35.7143	21.4286		25	44.8276	31.0345	27.5862	27.5862	13.7931	27.5862	37.931	32.1429	32.1429
	17.8571	34.4828	31.0345	24.1379	13.7931	14.2857	35.7143	42.8571	28.5714	17.8571		25	24.1379	41.3793	37.931	27.5862	24.1379	41.3793	34.4828	32.1429	42.8571
	21.4286	20.6897	31.0345	31.0345	24.1379	39.2857	7.14286	42.8571	25	28.5714		32.1429	41.3793	34.4828	24.1379	13.7931	27.5862	34.4828	34.4828	35.7143	25
	35.7143	24.1379	17.2414	27.5862	34.4828	28.5714	14.2857	25	17.8571	14.2857		32.1429	27.5862	34.4828	27.5862	37.931	24.1379	27.5862	34.4828	35.7143	21.4286
	21.4286	13.7931	31.0345	44.8276	34.4828	32.1429	14.2857	32.1429	25	14.2857		32.1429	31.0345	24.1379	27.5862	17.2414	27.5862	41.3793	34.4828	28.5714	25
	25	20.6897	27.5862	27.5862	24.1379	25	32.1429	17.8571	39.2857	35.7143		21.4286	24.1379	24.1379	20.6897	34.4828	27.5862	34.4828	37.931	35.7143	35.7143
	25	34.4828	31.0345	31.0345	24.1379	39.2857	25	35.7143	17.8571	3.57143		28.5714	24.1379	34.4828	41.3793	27.5862	34.4828	27.5862	31.0345	21.4286	39.2857
	32.1429	27.5862	34.4828	34.4828	34.4828	32.1429	32.1429	17.8571	21.4286	25		28.5714	34.4828	27.5862	27.5862	41.3793	34.4828	24.1379	37.931	14.2857	32.1429
	32.1429	34.4828	31.0345	13.7931	41.3793	35.7143	25	46.4286	50	21.4286		28.5714	24.1379	20.6897	34.4828	31.0345	37.931	34.4828	37.931	32.1429	35.7143
	50	34.4828	27.5862	24.1379	37.931	32.1429	42.8571	39.2857	28.5714	46.4286		28.5714	13.7931	17.2414	34.4828	24.1379	31.0345	24.1379	37.931	32.1429	39.2857
	21.4286	41.3793	41.3793	41.3793	34.4828	35.7143	32.1429	21.4286	32.1429	32.1429		17.8571	27.5862	31.0345	37.931	24.1379	41.3793	37.931	24.1379	25	17.8571
	39.2857	17.2414	37.931	31.0345	34.4828	42.8571	28.5714	28.5714	50	17.8571		32.1429	10.3448	24.1379	37.931	31.0345	31.0345	27.5862	41.3793	28.5714	35.7143
	35.7143	31.0345	44.8276	41.3793	34.4828	32.1429	42.8571	39.2857	25	35.7143		21.4286	41.3793	20.6897	31.0345	31.0345	24.1379	27.5862	44.8276	28.5714	28.5714
	39.2857	27.5862	27.5862	34.4828	37.931	39.2857	46.4286	28.5714	42.8571	35.7143		21.4286	20.6897	20.6897	37.931	34.4828	24.1379	27.5862	44.8276	28.5714	35.7143
	32.1429	41.3793	20.6897	51.7241	27.5862	50	39.2857	35.7143	21.4286	50		42.8571	24.1379	37.931	27.5862	24.1379	34.4828	13.7931	17.2414	35.7143	21.4286
	32.1429	17.2414	31.0345	24.1379	24.1379	39.2857	39.2857	32.1429	35.7143	35.7143		39.2857	31.0345	41.3793	37.931	27.5862	31.0345	31.0345	27.5862	32.1429	21.4286
	39.2857	20.6897	37.931	24.1379	37.931	32.1429	42.8571	42.8571	39.2857	32.1429		35.7143	27.5862	24.1379	20.6897	41.3793	24.1379	48.2759	37.931	32.1429	25
	42.8571	27.5862	55.1724	41.3793	37.931	28.5714	21.4286	39.2857	35.7143	35.7143		32.1429	27.5862	34.4828	31.0345	31.0345	17.2414	24.1379	44.8276	32.1429	28.5714
	28.5714	24.1379	24.1379	37.931	31.0345	42.8571	35.7143	35.7143	39.2857	17.8571		28.5714	24.1379	34.4828	20.6897	20.6897	48.2759	27.5862	27.5862	28.5714	28.5714
	39.2857	27.5862	17.2414	37.931	41.3793	14.2857	42.8571	28.5714	46.4286	28.5714		28.5714	31.0345	27.5862	34.4828	27.5862	34.4828	20.6897	37.931	39.2857	21.4286
	42.8571	20.6897	31.0345	13.7931	37.931	35.7143	21.4286	42.8571	35.7143	35.7143		35.7143	24.1379	37.931	24.1379	24.1379	37.931	31.0345	34.4828	25	14.2857
	17.8571	20.6897	48.2759	34.4828	37.931	28.5714	35.7143	25	32.1429	28.5714		35.7143	17.2414	20.6897	41.3793	20.6897	37.931	48.2759	37.931	28.5714	10.7143
	28.5714	41.3793	27.5862	31.0345	34.4828	35.7143	25	28.5714	32.1429	28.5714		28.5714	31.0345	20.6897	41.3793	34.4828	44.8276	20.6897	31.0345	32.1429	28.5714
	32.1429	41.3793	37.931	31.0345	41.3793	28.5714	14.2857	21.4286	28.5714	39.2857		17.8571	31.0345	24.1379	17.2414	24.1379	34.4828	27.5862	24.1379	46.4286	32.1429
	39.2857	37.931	20.6897	20.6897	37.931	25	32.1429	17.8571	39.2857	21.4286		46.4286	44.8276	27.5862	37.931	37.931	27.5862	24.1379	24.1379	32.1429	21.4286
	35.7143	41.3793	24.1379	31.0345	37.931	14.2857	17.8571	46.4286	42.8571	21.4286		39.2857	34.4828	34.4828	31.0345	37.931	20.6897	34.4828	31.0345	17.8571	21.4286
	57.1429	24.1379	37.931	37.931	44.8276	42.8571	25	35.7143	32.1429	25		21.4286	41.3793	31.0345	27.5862	31.0345	31.0345	48.2759	31.0345	28.5714	28.5714
	42.8571	20.6897	27.5862	27.5862	44.8276	25	35.7143	35.7143	35.7143	42.8571		28.5714	44.8276	24.1379	31.0345	24.1379	37.931	34.4828	44.8276	28.5714	39.2857
	32.1429	34.4828	37.931	24.1379	41.3793	21.4286	32.1429	10.7143	35.7143	32.1429		25	34.4828	41.3793	37.931	27.5862	41.3793	37.931	34.4828	32.1429	14.2857
	42.8571	27.5862	48.2759	24.1379	20.6897	35.7143	32.1429	25	32.1429	25		35.7143	44.8276	24.1379	31.0345	27.5862	34.4828	31.0345	31.0345	32.1429	25
	39.2857	27.5862	41.3793	41.3793	27.5862	32.1429	35.7143	28.5714	32.1429	21.4286		39.2857	31.0345	31.0345	37.931	31.0345	27.5862	31.0345	27.5862	21.4286	25
	28.5714	37.931	37.931	27.5862	24.1379	28.5714	17.8571	28.5714	21.4286	25		35.7143	48.2759	27.5862	34.4828	34.4828	31.0345	37.931	31.0345	28.5714	35.7143
	25	20.6897	24.1379	34.4828	34.4828	25	42.8571	28.5714	42.8571	35.7143		28.5714	31.0345	55.1724	34.4828	34.4828	27.5862	44.8276	27.5862	25	46.4286
	39.2857	37.931	34.4828	27.5862	48.2759	28.5714	28.5714	28.5714	28.5714	21.4286		21.4286	44.8276	34.4828	34.4828	37.931	37.931	41.3793	27.5862	28.5714	32.1429
	42.8571	31.0345	34.4828	31.0345	20.6897	25	28.5714	39.2857	35.7143	25		39.2857	27.5862	34.4828	48.2759	37.931	27.5862	24.1379	31.0345	35.7143	28.5714
	46.4286	27.5862	31.0345	41.3793	31.0345	35.7143	42.8571	39.2857	39.2857	46.4286		46.4286	44.8276	34.4828	44.8276	24.1379	27.5862	41.3793	27.5862	32.1429	39.2857
	25	37.931	37.931	34.4828	20.6897	42.8571	39.2857	35.7143	35.7143	32.1429		21.4286	37.931	27.5862	24.1379	31.0345	41.3793	51.7241	37.931	21.4286	25
	46.4286	31.0345	41.3793	37.931	31.0345	53.5714	32.1429	28.5714	35.7143	35.7143		32.1429	31.0345	37.931	34.4828	27.5862	37.931	41.3793	24.1379	39.2857	39.2857
fast ramp	35.7143	31.0345	37.931	31.0345	31.0345	31.0345	35.7143	32.1429	21.4286	35.7143		32.1429	27.5862	37.931	27.5862	34.4828	24.1379	37.931	44.8276	39.2857	32.1429
	46.4286	41.3793	31.0345	31.0345	31.0345	20.6897	32.1429	35.7143	32.1429	39.2857		35.7143	34.4828	24.1379	34.4828	34.4828	31.0345	31.0345	37.931	39.2857	39.2857
	42.8571	17.2414	31.0345	27.5862	41.3793	37.931	53.5714	32.1429	35.7143	28.5714		35.7143	27.5862	34.4828	41.3793	27.5862	34.4828	24.1379	27.5862	39.2857	39.2857
	32.1429	24.1379	31.0345	41.3793	51.7241	34.4828	25	28.5714	46.4286	25		35.7143	27.5862	41.3793	58.6207	24.1379	41.3793	24.1379	51.7241	32.1429	25
	35.7143	13.7931	41.3793	27.5862	17.2414	41.3793	21.4286	39.2857	32.1429	17.8571		46.4286	31.0345	37.931	31.0345	17.2414	37.931	41.3793	31.0345	50	35.7143
	42.8571	34.4828	17.2414	24.1379	37.931	31.0345	53.5714	35.7143	28.5714	39.2857		14.2857	20.6897	27.5862	34.4828	31.0345	37.931	44.8276	27.5862	39.2857	28.5714
	53.5714	41.3793	31.0345	27.5862	44.8276	31.0345	35.7143	32.1429	35.7143	28.5714		25	37.931	34.4828	34.4828	48.2759	27.5862	34.4828	34.4828	42.8571	28.5714
	50	31.0345	20.6897	24.1379	37.931	37.931	39.2857	42.8571	39.2857	39.2857		35.7143	48.2759	31.0345	41.3793	24.1379	31.0345	41.3793	31.0345	28.5714	28.5714
	28.5714	37.931	17.2414	17.2414	41.3793	34.4828	28.5714	32.1429	35.7143	50		32.1429	37.931	24.1379	37.931	27.5862	31.0345	41.3793	17.2414	32.1429	28.5714
	28.5714	24.1379	44.8276	31.0345	34.4828	27.5862	32.1429	39.2857	35.7143	32.1429		28.5714	27.5862	20.6897	37.931	10.3448	24.1379	31.0345	48.2759	28.5714	32.1429
	42.8571	44.8276	44.8276	31.0345	31.0345	34.4828	28.5714	32.1429	35.7143	28.5714		17.8571	24.1379	37.931	34.4828	13.7931	24.1379	41.3793	44.8276	25	28.5714
	28.5714	37.931	44.8276	48.2759	37.931	37.931	35.7143	39.2857	21.4286	39.2857		42.8571	17.2414	48.2759	24.1379	37.931	34.4828	27.5862	17.2414	28.5714	17.8571
	25	34.4828	44.8276	24.1379	48.2759	20.6897	28.5714	42.8571	25	42.8571		35.7143	31.0345	24.1379	34.4828	27.5862	37.931	24.1379	27.5862	35.7143	32.1429
	25	24.1379	44.8276	34.4828	34.4828	51.7241	35.7143	42.8571	21.4286	32.1429		35.7143	34.4828	37.931	27.5862	17.2414	37.931	31.0345	31.0345	32.1429	28.5714
	28.5714	34.4828	31.0345	34.4828	34.4828	37.931	46.4286	39.2857	35.7143	42.8571		25	37.931	34.4828	20.6897	44.8276	44.8276	41.3793	34.4828	14.2857	25
	32.1429	34.4828	41.3793	24.1379	27.5862	34.4828	42.8571	21.4286	46.4286	46.4286		42.8571	24.1379	48.2759	27.5862	55.1724	27.5862	20.6897	20.6897	46.4286	39.2857
	42.8571	34.4828	37.931	31.0345	34.4828	41.3793	53.5714	35.7143	32.1429	32.1429		35.7143	20.6897	20.6897	34.4828	20.6897	41.3793	41.3793	31.0345	32.1429	46.4286
	39.2857	34.4828	55.1724	34.4828	55.1724	13.7931	35.7143	32.1429	39.2857	35.7143		39.2857	27.5862	34.4828	24.1379	48.2759	24.1379	51.7241	13.7931	25	28.5714
	28.5714	41.3793	55.1724	27.5862	34.4828	27.5862	32.1429	28.5714	42.8571	39.2857		17.8571	27.5862	44.8276	34.4828	41.3793	41.3793	20.6897	48.2759	28.5714	21.4286
	53.5714	34.4828	41.3793	24.1379	41.3793	24.1379	39.2857	32.1429	42.8571	28.5714		32.1429	34.4828	34.4828	31.0345	27.5862	31.0345	31.0345	31.0345	42.8571	39.2857
	39.2857	44.8276	41.3793	41.3793	27.5862	34.4828	42.8571	32.1429	25	25		28.5714	27.5862	34.4828	34.4828	31.0345	31.0345	27.5862	31.0345	35.7143	32.1429
	39.2857	24.1379	27.5862	58.6207	27.5862	37.931	21.4286	28.5714	46.4286	35.7143		39.2857	44.8276	31.0345	37.931	37.931	20.6897	27.5862	27.5862	39.2857	17.8571
	28.5714	31.0345	31.0345	62.069	44.8276	34.4828	28.5714	28.5714	46.4286	35.7143		25	44.8276	20.6897	34.4828	37.931	27.5862	6.89655	31.0345	35.7143	35.7143
	32.1429	34.4828	37.931	34.4828	41.3793	44.8276	28.5714	21.4286	39.2857	28.5714		39.2857	37.931	37.931	51.7241	17.2414	20.6897	34.4828	27.5862	42.8571	42.8571
	17.8571	41.3793	31.0345	24.1379	51.7241	31.0345	28.5714	32.1429	42.8571	42.8571		35.7143	37.931	27.5862	27.5862	31.0345	41.3793	37.931	24.1379	32.1429	46.4286
	14.2857	27.5862	31.0345	41.3793	37.931	41.3793	32.1429	39.2857	39.2857	32.1429		28.5714	44.8276	31.0345	27.5862	48.2759	24.1379	41.3793	48.2759	21.4286	10.7143
	42.8571	34.4828	34.4828	31.0345	27.5862	37.931	35.7143	32.1429	28.5714	32.1429		35.7143	44.8276	37.931	34.4828	27.5862	34.4828	31.0345	24.1379	50	28.5714
	35.7143	24.1379	51.7241	37.931	20.6897	37.931	39.2857	28.5714	35.7143	21.4286		39.2857	13.7931	37.931	20.6897	37.931	34.4828	27.5862	41.3793	42.8571	28.5714
	39.2857	41.3793	44.8276	27.5862	37.931	31.0345	35.7143	17.8571	28.5714	32.1429		35.7143	34.4828	13.7931	17.2414	41.3793	41.3793	31.0345	24.1379	32.1429	25
	46.4286	24.1379	31.0345	41.3793	41.3793	37.931	39.2857	46.4286	35.7143	10.7143		35.7143	34.4828	27.5862	34.4828	24.1379	24.1379	41.3793	31.0345	42.8571	28.5714
	46.4286	31.0345	44.8276	34.4828	27.5862	41.3793	35.7143	32.1429	42.8571	21.4286		28.5714	31.0345	31.0345	31.0345	37.931	31.0345	34.4828	44.8276	46.4286	25
	25	48.2759	41.3793	37.931	48.2759	31.0345	35.7143	46.4286	25	28.5714		32.1429	34.4828	31.0345	27.5862	27.5862	48.2759	51.7241	17.2414	35.7143	28.5714
	39.2857	24.1379	17.2414	41.3793	34.4828	37.931	39.2857	32.1429	60.7143	35.7143		35.7143	31.0345	41.3793	17.2414	34.4828	48.2759	44.8276	27.5862	35.7143	32.1429
	50	31.0345	48.2759	37.931	44.8276	24.1379	39.2857	50	28.5714	32.1429		25	34.4828	34.4828	31.0345	27.5862	24.1379	24.1379	31.0345	14.2857	53.5714
	42.8571	37.931	34.4828	37.931	37.931	41.3793	42.8571	35.7143	53.5714	35.7143		42.8571	34.4828	31.0345	34.4828	51.7241	31.0345	17.2414	34.4828	39.2857	25
	39.2857	27.5862	31.0345	41.3793	41.3793	37.931	35.7143	21.4286	39.2857	32.1429		32.1429	41.3793	31.0345	37.931	31.0345	41.3793	31.0345	27.5862	53.5714	32.1429
	35.7143	34.4828	44.8276	37.931	37.931	34.4828	39.2857	28.5714	39.2857	60.7143		35.7143	24.1379	34.4828	34.4828	34.4828	31.0345	41.3793	27.5862	28.5714	28.5714
	53.5714	31.0345	31.0345	34.4828	27.5862	51.7241	35.7143	39.2857	57.1429	28.5714		39.2857	34.4828	34.4828	48.2759	31.0345	48.2759	20.6897	24.1379	25	28.5714
	39.2857	55.1724	37.931	31.0345	27.5862	34.4828	57.1429	46.4286	28.5714	35.7143		32.1429	51.7241	37.931	31.0345	31.0345	27.5862	24.1379	31.0345	14.2857	35.7143
	46.4286	41.3793	48.2759	41.3793	37.931	41.3793	50	42.8571	35.7143	46.4286		46.4286	27.5862	31.0345	37.931	41.3793	48.2759	27.5862	20.6897	32.1429	10.7143
	35.7143	48.2759	41.3793	44.8276	37.931	41.3793	35.7143	46.4286	39.2857	35.7143		32.1429	34.4828	31.0345	37.931	27.5862	34.4828	34.4828	37.931	21.4286	25
	35.7143	48.2759	51.7241	41.3793	48.2759	48.2759	25	25	46.4286	42.8571		42.8571	24.1379	20.6897	37.931	34.4828	34.4828	37.931	31.0345	60.7143	21.4286
	17.8571	44.8276	58.6207	34.4828	48.2759	31.0345	50	28.5714	57.1429	35.7143		50	27.5862	31.0345	37.931	27.5862	44.8276	41.3793	27.5862	50	7.14286
	46.4286	37.931	34.4828	37.931	37.931	27.5862	32.1429	42.8571	53.5714	60.7143		28.5714	41.3793	41.3793	48.2759	41.3793	37.931	34.4828	44.8276	42.8571	35.7143
	42.8571	51.7241	48.2759	48.2759	34.4828	41.3793	35.7143	42.8571	42.8571	42.8571		39.2857	24.1379	51.7241	41.3793	48.2759	31.0345	31.0345	41.3793	42.8571	39.2857
	28.5714	37.931	44.8276	37.931	48.2759	44.8276	50	39.2857	50	53.5714		35.7143	44.8276	37.931	41.3793	58.6207	55.1724	34.4828	41.3793	25	28.5714
	42.8571	31.0345	34.4828	51.7241	44.8276	44.8276	35.7143	35.7143	57.1429	32.1429		28.5714	31.0345	48.2759	37.931	44.8276	41.3793	44.8276	27.5862	42.8571	35.7143
	50	55.1724	44.8276	37.931	48.2759	48.2759	39.2857	35.7143	46.4286	39.2857		17.8571	31.0345	44.8276	37.931	31.0345	37.931	41.3793	58.6207	60.7143	28.5714
	57.1429	41.3793	48.2759	51.7241	27.5862	44.8276	42.8571	53.5714	46.4286	50		35.7143	62.069	31.0345	31.0345	44.8276	41.3793	31.0345	37.931	39.2857	35.7143
	46.4286	48.2759	48.2759	41.3793	27.5862	55.1724	42.8571	46.4286	53.5714	64.2857		42.8571	31.0345	44.8276	48.2759	31.0345	48.2759	51.7241	44.8276	42.8571	46.4286
slow ramp	39.2857	20.6897	34.4828	24.1379	41.3793	37.931	32.1429	28.5714	28.5714	35.7143		28.5714	31.0345	44.8276	34.4828	41.3793	24.1379	28.5714	28.5714	32.1429	28.5714
	42.8571	34.4828	27.5862	34.4828	27.5862	27.5862	32.1429	53.5714	10.7143	25		42.8571	31.0345	31.0345	41.3793	41.3793	20.6897	28.5714	28.5714	25	39.2857
	42.8571	41.3793	31.0345	10.3448	27.5862	31.0345	57.1429	39.2857	32.1429	28.5714		39.2857	34.4828	41.3793	31.0345	37.931	31.0345	39.2857	32.1429	42.8571	32.1429
	32.1429	27.5862	24.1379	37.931	27.5862	37.931	25	32.1429	39.2857	46.4286		28.5714	37.931	48.2759	41.3793	31.0345	34.4828	28.5714	32.1429	32.1429	32.1429
	28.5714	24.1379	24.1379	31.0345	31.0345	27.5862	35.7143	28.5714	39.2857	25		39.2857	31.0345	20.6897	41.3793	48.2759	44.8276	39.2857	28.5714	32.1429	39.2857
	32.1429	31.0345	17.2414	27.5862	24.1379	41.3793	28.5714	32.1429	42.8571	46.4286		46.4286	31.0345	20.6897	31.0345	27.5862	48.2759	35.7143	35.7143	39.2857	35.7143
	35.7143	41.3793	20.6897	17.2414	31.0345	37.931	39.2857	32.1429	17.8571	25		25	37.931	34.4828	31.0345	48.2759	34.4828	21.4286	35.7143	35.7143	39.2857
	21.4286	31.0345	37.931	31.0345	41.3793	24.1379	28.5714	39.2857	32.1429	21.4286		32.1429	48.2759	34.4828	44.8276	37.931	31.0345	25	39.2857	28.5714	35.7143
	32.1429	34.4828	27.5862	44.8276	24.1379	37.931	39.2857	35.7143	32.1429	21.4286		17.8571	37.931	31.0345	27.5862	34.4828	31.0345	39.2857	25	39.2857	28.5714
	28.5714	24.1379	37.931	31.0345	27.5862	34.4828	17.8571	39.2857	42.8571	39.2857		39.2857	31.0345	51.7241	41.3793	31.0345	37.931	21.4286	39.2857	28.5714	28.5714
	25	44.8276	27.5862	20.6897	34.4828	24.1379	32.1429	25	42.8571	35.7143		35.7143	24.1379	41.3793	41.3793	37.931	31.0345	39.2857	32.1429	28.5714	39.2857
	17.8571	34.4828	41.3793	41.3793	31.0345	27.5862	53.5714	39.2857	21.4286	21.4286		35.7143	17.2414	37.931	31.0345	37.931	51.7241	32.1429	32.1429	35.7143	25
	28.5714	27.5862	37.931	24.1379	27.5862	27.5862	25	35.7143	25	28.5714		32.1429	37.931	41.3793	37.931	34.4828	34.4828	17.8571	17.8571	28.5714	35.7143
	50	34.4828	27.5862	34.4828	31.0345	37.931	28.5714	28.5714	25	25		17.8571	37.931	37.931	44.8276	27.5862	31.0345	32.1429	39.2857	42.8571	32.1429
	42.8571	31.0345	41.3793	17.2414	24.1379	31.0345	39.2857	28.5714	39.2857	28.5714		25	44.8276	34.4828	31.0345	27.5862	20.6897	42.8571	39.2857	35.7143	28.5714
	28.5714	24.1379	20.6897	41.3793	17.2414	41.3793	39.2857	25	35.7143	25		35.7143	41.3793	37.931	41.3793	31.0345	31.0345	39.2857	35.7143	39.2857	28.5714
	35.7143	24.1379	24.1379	24.1379	48.2759	24.1379	35.7143	35.7143	39.2857	39.2857		32.1429	20.6897	31.0345	51.7241	34.4828	37.931	35.7143	39.2857	25	28.5714
	28.5714	31.0345	31.0345	41.3793	27.5862	34.4828	32.1429	21.4286	32.1429	39.2857		35.7143	34.4828	51.7241	17.2414	51.7241	51.7241	28.5714	28.5714	50	42.8571
	25	31.0345	20.6897	13.7931	41.3793	31.0345	39.2857	39.2857	21.4286	21.4286		25	41.3793	34.4828	34.4828	34.4828	31.0345	25	32.1429	39.2857	35.7143
	17.8571	20.6897	27.5862	31.0345	37.931	34.4828	35.7143	28.5714	17.8571	25		39.2857	51.7241	37.931	37.931	34.4828	34.4828	32.1429	28.5714	25	39.2857
	32.1429	31.0345	31.0345	20.6897	31.0345	24.1379	35.7143	28.5714	39.2857	42.8571		32.1429	34.4828	37.931	34.4828	44.8276	31.0345	32.1429	28.5714	32.1429	28.5714
	39.2857	37.931	27.5862	31.0345	41.3793	24.1379	28.5714	32.1429	21.4286	28.5714		32.1429	37.931	27.5862	27.5862	37.931	31.0345	32.1429	25	28.5714	46.4286
	28.5714	34.4828	37.931	41.3793	24.1379	20.6897	42.8571	25	32.1429	25		21.4286	37.931	24.1379	20.6897	31.0345	37.931	32.1429	42.8571	42.8571	39.2857
	42.8571	20.6897	24.1379	31.0345	20.6897	51.7241	25	57.1429	10.7143	28.5714		35.7143	13.7931	41.3793	27.5862	44.8276	31.0345	28.5714	42.8571	35.7143	35.7143
	7.14286	44.8276	24.1379	37.931	41.3793	37.931	39.2857	46.4286	35.7143	14.2857		28.5714	27.5862	48.2759	44.8276	44.8276	34.4828	35.7143	28.5714	28.5714	42.8571
	39.2857	44.8276	27.5862	27.5862	44.8276	44.8276	17.8571	28.5714	28.5714	25		28.5714	37.931	31.0345	34.4828	17.2414	34.4828	42.8571	35.7143	53.5714	35.7143
	21.4286	24.1379	41.3793	48.2759	34.4828	20.6897	39.2857	21.4286	50	32.1429		28.5714	34.4828	34.4828	37.931	44.8276	41.3793	32.1429	39.2857	35.7143	28.5714
	39.2857	27.5862	34.4828	27.5862	44.8276	34.4828	35.7143	25	42.8571	28.5714		32.1429	44.8276	31.0345	37.931	37.931	31.0345	28.5714	28.5714	46.4286	39.2857
	35.7143	31.0345	34.4828	37.931	31.0345	48.2759	35.7143	25	39.2857	39.2857		35.7143	34.4828	44.8276	24.1379	41.3793	37.931	32.1429	25	32.1429	28.5714
	28.5714	27.5862	41.3793	24.1379	48.2759	20.6897	39.2857	32.1429	32.1429	28.5714		25	37.931	27.5862	31.0345	27.5862	41.3793	35.7143	35.7143	28.5714	39.2857
	53.5714	41.3793	34.4828	48.2759	20.6897	31.0345	42.8571	35.7143	39.2857	25		32.1429	34.4828	27.5862	34.4828	34.4828	48.2759	21.4286	21.4286	32.1429	28.5714
	21.4286	27.5862	37.931	55.1724	37.931	44.8276	25	42.8571	28.5714	32.1429		28.5714	31.0345	37.931	20.6897	34.4828	31.0345	28.5714	39.2857	39.2857	17.8571
	53.5714	31.0345	31.0345	34.4828	44.8276	24.1379	28.5714	35.7143	35.7143	39.2857		39.2857	37.931	27.5862	37.931	34.4828	48.2759	25	21.4286	28.5714	28.5714
	21.4286	27.5862	34.4828	34.4828	44.8276	37.931	32.1429	39.2857	25	35.7143		25	48.2759	20.6897	37.931	34.4828	37.931	35.7143	32.1429	39.2857	39.2857
	50	37.931	27.5862	37.931	44.8276	27.5862	39.2857	46.4286	39.2857	17.8571		17.8571	48.2759	20.6897	44.8276	37.931	31.0345	32.1429	21.4286	39.2857	46.4286
	42.8571	20.6897	37.931	48.2759	41.3793	44.8276	50	32.1429	25	42.8571		32.1429	37.931	31.0345	34.4828	41.3793	37.931	35.7143	42.8571	32.1429	28.5714
	32.1429	34.4828	44.8276	27.5862	41.3793	55.1724	50	53.5714	17.8571	28.5714		28.5714	31.0345	34.4828	55.1724	20.6897	48.2759	28.5714	25	21.4286	35.7143
	35.7143	34.4828	41.3793	44.8276	27.5862	37.931	35.7143	32.1429	46.4286	17.8571		42.8571	31.0345	31.0345	51.7241	34.4828	31.0345	32.1429	25	35.7143	32.1429
	28.5714	24.1379	51.7241	48.2759	37.931	62.069	42.8571	57.1429	35.7143	21.4286		35.7143	24.1379	55.1724	34.4828	48.2759	37.931	35.7143	39.2857	25	28.5714
	39.2857	37.931	41.3793	37.931	62.069	34.4828	39.2857	50	35.7143	39.2857		50	31.0345	31.0345	37.931	41.3793	31.0345	21.4286	35.7143	35.7143	28.5714
	28.5714	44.8276	37.931	48.2759	44.8276	37.931	42.8571	32.1429	60.7143	35.7143		46.4286	37.931	37.931	37.931	41.3793	37.931	32.1429	35.7143	35.7143	28.5714
	42.8571	51.7241	34.4828	37.931	55.1724	48.2759	46.4286	28.5714	53.5714	53.5714		21.4286	44.8276	17.2414	24.1379	44.8276	37.931	35.7143	46.4286	42.8571	35.7143
	64.2857	51.7241	55.1724	58.6207	48.2759	58.6207	42.8571	42.8571	67.8571	32.1429		32.1429	34.4828	48.2759	58.6207	41.3793	34.4828	42.8571	25	50	25
	64.2857	41.3793	55.1724	51.7241	44.8276	48.2759	60.7143	60.7143	50	50		39.2857	34.4828	34.4828	37.931	48.2759	41.3793	46.4286	46.4286	32.1429	28.5714
	67.8571	58.6207	51.7241	55.1724	44.8276	58.6207	39.2857	53.5714	39.2857	53.5714		28.5714	48.2759	37.931	27.5862	44.8276	31.0345	46.4286	39.2857	46.4286	46.4286
	42.8571	55.1724	48.2759	51.7241	58.6207	48.2759	46.4286	60.7143	46.4286	42.8571		35.7143	48.2759	41.3793	37.931	34.4828	41.3793	35.7143	32.1429	28.5714	42.8571
	75	48.2759	48.2759	65.5172	62.069	44.8276	53.5714	50	53.5714	60.7143		50	37.931	37.931	41.3793	44.8276	51.7241	42.8571	42.8571	35.7143	46.4286
	60.7143	58.6207	68.9655	72.4138	72.4138	68.9655	50	50	64.2857	57.1429		46.4286	41.3793	41.3793	48.2759	34.4828	41.3793	32.1429	60.7143	35.7143	39.2857
	53.5714	51.7241	65.5172	75.8621	68.9655	65.5172	75	64.2857	75	57.1429		50	62.069	34.4828	41.3793	37.931	41.3793	39.2857	53.5714	46.4286	32.1429
	64.2857	65.5172	65.5172	62.069	68.9655	65.5172	60.7143	60.7143	71.4286	67.8571		21.4286	44.8276	37.931	27.5862	62.069	37.931	32.1429	50	42.8571	32.1429

## Sheet: Figure 3b
Figure 3b	Decoding accuracy
	low intensity																					High intensity
Natural
No ramp	76.9231	78.5714	85.7143	64.2857	71.4286	92.8571	85.7143	100	76.9231	92.3077	89.2857	75.8621	86.2069	86.2069	65.5172	89.2857	92.8571	82.1429	75	82.1429		92.3077	64.2857	85.7143	64.2857	85.7143	61.5385	61.5385	69.2308	76.9231	69.2308	85.7143	93.1034	96.5517	89.6552	82.7586	82.7586	86.2069	93.1034	78.5714	85.7143
Fast ramp	92.3077	78.5714	78.5714	78.5714	85.7143	92.8571	92.3077	76.9231	76.9231	69.2308	92.8571	86.2069	89.6552	79.3103	100	86.2069	92.8571	85.7143	78.5714	85.7143		100	78.5714	85.7143	92.8571	92.8571	85.7143	84.6154	84.6154	69.2308	84.6154	92.8571	96.5517	93.1034	93.1034	93.1034	96.5517	100	86.2069	89.2857	89.2857
Slow ramp	46.1538	85.7143	92.8571	64.2857	85.7143	92.8571	64.2857	76.9231	61.5385	61.5385	85.7143	72.4138	86.2069	86.2069	82.7586	86.2069	89.2857	82.1429	85.7143	82.1429		76.9231	71.4286	85.7143	92.8571	100	71.4286	100	69.2308	76.9231	69.2308	89.2857	96.5517	86.2069	96.5517	100	100	89.2857	92.8571	85.7143	92.8571
Morphed
No ramp	73.6842	60	85	60	84.2105	47.3684	68.4211	57.8947	52.6316	68.4211	66.6667	78.9474	57.8947	57.8947	57.8947	63.1579	72.2222	55.5556	77.7778	61.1111		63.1579	55	40	63.1579	47.3684	68.4211	73.6842	63.1579	47.3684	68.4211	72.2222	57.8947	73.6842	94.7368	57.8947	52.6316	84.2105	73.6842	68.4211	50
Fast ramp	84.2105	80	85	95	85	78.9474	68.4211	84.2105	84.2105	73.6842	88.8889	68.4211	89.4737	94.7368	78.9474	89.4737	89.4737	84.2105	88.8889	72.2222		94.7368	90	80	73.6842	78.9474	84.2105	78.9474	84.2105	68.4211	89.4737	83.3333	100	94.7368	100	89.4737	94.7368	89.4737	73.6842	83.3333	94.4444
Slow ramp	78.9474	85	75	70	85	70	68.4211	63.1579	52.6316	84.2105	83.3333	78.9474	52.6316	78.9474	78.9474	89.4737	84.2105	88.8889	66.6667	77.7778		73.6842	80	80	89.4737	89.4737	94.7368	68.4211	84.2105	84.2105	73.6842	83.3333	84.2105	78.9474	94.7368	84.2105	84.2105	89.4737	78.9474	73.6842	83.3333
Scrambled
No ramp	93.3333	81.25	53.3333	60	60	86.6667	86.6667	60	40	46.6667	50	48.2759	55.1724	55.1724	51.7241	58.6207	55.1724	62.069	72.4138	64.2857		73.3333	66.6667	66.6667	53.3333	73.3333	66.6667	60	60	73.3333	66.6667	64.2857	65.5172	72.4138	72.4138	68.9655	68.9655	79.3103	65.5172	72.4138	60.7143
Fast ramp	80	68.75	87.5	93.3333	73.3333	60	73.3333	93.3333	93.3333	66.6667	71.4286	68.9655	65.5172	75.8621	72.4138	58.6207	65.5172	55.1724	72.4138	82.1429		86.6667	56.25	80	73.3333	80	73.3333	73.3333	60	60	73.3333	60.7143	79.3103	62.069	62.069	75.8621	72.4138	79.3103	72.4138	79.3103	64.2857
Slow ramp	60	75	62.5	60	66.6667	66.6667	80	53.3333	66.6667	60	67.8571	58.6207	75.8621	41.3793	62.069	62.069	72.4138	71.4286	64.2857	75		53.3333	75	81.25	93.3333	66.6667	60	66.6667	66.6667	80	66.6667	64.2857	75.8621	75.8621	62.069	79.3103	72.4138	62.069	82.7586	75	82.1429

## Sheet: Figure 3c
Figure 3c	Decoding accuracy
Left panel
Natural	76.9231	78.5714	85.7143	64.2857	71.4286	92.8571	85.7143	100	76.9231	92.3077	89.2857	75.8621	86.2069	86.2069	65.5172	89.2857	92.8571	82.1429	75	82.1429	92.3077	64.2857	85.7143	64.2857	85.7143	61.5385	61.5385	69.2308	76.9231	69.2308	85.7143	93.1034	96.5517	89.6552	82.7586	82.7586	86.2069	93.1034	78.5714	85.7143	92.3077	78.5714	78.5714	78.5714	85.7143	92.8571	92.3077	76.9231	76.9231
Morphed	73.6842	60	85	60	84.2105	47.3684	68.4211	57.8947	52.6316	68.4211	66.6667	78.9474	57.8947	57.8947	57.8947	63.1579	72.2222	55.5556	77.7778	61.1111	63.1579	55	40	63.1579	47.3684	68.4211	73.6842	63.1579	47.3684	68.4211	72.2222	57.8947	73.6842	94.7368	57.8947	52.6316	84.2105	73.6842	68.4211	50	84.2105	80	85	95	85	78.9474	68.4211	84.2105	84.2105
Scrambled	93.3333	81.25	53.3333	60	60	86.6667	86.6667	60	40	46.6667	50	48.2759	55.1724	55.1724	51.7241	58.6207	55.1724	62.069	72.4138	64.2857	73.3333	66.6667	66.6667	53.3333	73.3333	66.6667	60	60	73.3333	66.6667	64.2857	65.5172	72.4138	72.4138	68.9655	68.9655	79.3103	65.5172	72.4138	60.7143	80	68.75	87.5	93.3333	73.3333	60	73.3333	93.3333	93.3333
Middle panel
no ramp	76.9231	78.5714	85.7143	64.2857	71.4286	92.8571	85.7143	100	76.9231	92.3077	89.2857	75.8621	86.2069	86.2069	65.5172	89.2857	92.8571	82.1429	75	82.1429	92.3077	64.2857	85.7143	64.2857	85.7143	61.5385	61.5385	69.2308	76.9231	69.2308	85.7143	93.1034	96.5517	89.6552	82.7586	82.7586	86.2069	93.1034	78.5714	85.7143	73.6842	60	85	60	84.2105	47.3684	68.4211	57.8947	52.6316
fast ramp	92.3077	78.5714	78.5714	78.5714	85.7143	92.8571	92.3077	76.9231	76.9231	69.2308	92.8571	86.2069	89.6552	79.3103	100	86.2069	92.8571	85.7143	78.5714	85.7143	100	78.5714	85.7143	92.8571	92.8571	85.7143	84.6154	84.6154	69.2308	84.6154	92.8571	96.5517	93.1034	93.1034	93.1034	96.5517	100	86.2069	89.2857	89.2857	84.2105	80	85	95	85	78.9474	68.4211	84.2105	84.2105
slow ramp	46.1538	85.7143	92.8571	64.2857	85.7143	92.8571	64.2857	76.9231	61.5385	61.5385	85.7143	72.4138	86.2069	86.2069	82.7586	86.2069	89.2857	82.1429	85.7143	82.1429	76.9231	71.4286	85.7143	92.8571	100	71.4286	100	69.2308	76.9231	69.2308	89.2857	96.5517	86.2069	96.5517	100	100	89.2857	92.8571	85.7143	92.8571	78.9474	85	75	70	85	70	68.4211	63.1579	52.6316
Right panel
low intensity	76.9231	78.5714	85.7143	64.2857	71.4286	92.8571	85.7143	100	76.9231	92.3077	89.2857	75.8621	86.2069	86.2069	65.5172	89.2857	92.8571	82.1429	75	82.1429	92.3077	78.5714	78.5714	78.5714	85.7143	92.8571	92.3077	76.9231	76.9231	69.2308	92.8571	86.2069	89.6552	79.3103	100	86.2069	92.8571	85.7143	78.5714	85.7143	46.1538	85.7143	92.8571	64.2857	85.7143	92.8571	64.2857	76.9231	61.5385
high intensity	92.3077	64.2857	85.7143	64.2857	85.7143	61.5385	61.5385	69.2308	76.9231	69.2308	85.7143	93.1034	96.5517	89.6552	82.7586	82.7586	86.2069	93.1034	78.5714	85.7143	100	78.5714	85.7143	92.8571	92.8571	85.7143	84.6154	84.6154	69.2308	84.6154	92.8571	96.5517	93.1034	93.1034	93.1034	96.5517	100	86.2069	89.2857	89.2857	76.9231	71.4286	85.7143	92.8571	100	71.4286	100	69.2308	76.9231
[truncated: 131 more columns]

## Sheet: Figure 4d1
Figure 4d1	Normalized firing rate (channel x time)
no ramp	0	0	0	0	0	0	0	0	0	0	0	0	0	0	0	0	0	0	0	0	0	0.00278117	0.00455406	0.00559283	0.00610536	0.00624831	0.00613882	0.00586371	0.0082678	0.00960764	0.0101901	0.0102457	0.0182898	0.0230809	0.0255341	0.0263396	0.026014	0.0249409	0.0234021	0.0216017	0.019685	0.0177534	0.0158753	0.0140947	0.0152191	0.0154728	0.0179156	0.0189644	0.0218254
	0	0	0	0	0	0	0	0	0	0	0	0	0	0	0	0	0	0	0	0	0	0	0	0	0	0	0.00275304	0.00450799	0.00828929	0.0105516	0.0117213	0.0148734	0.0192505	0.0215521	0.0223867	0.0249636	0.0258707	0.0256286	0.0246243	0.028648	0.0304038	0.0360879	0.0387122	0.0391993	0.0382378	0.0363368	0.0338686	0.0311012	0.0282243
	0	0	0	0	0	0	0	0	0	0	0	0	0	0	0	0	0	0	0	0	0	0	0	0	0	0	0	0	0	0.00300341	0.00491797	0.00603974	0.00659323	0.0067476	0.00662936	0.00633227	0.00592506	0.00846082	0.00988258	0.0135143	0.0155047	0.0163294	0.0163456	0.0218263	0.0247829	0.0259504	0.0288837	0.029901	0.0326037
	0	0	0	0	0	0	0	0	0	0	0	0	0	0	0	0	0	0	0	0	0	0	0	0	0.00287368	0.00757921	0.0104844	0.0120873	0.0127646	0.0156728	0.0171073	0.0175067	0.0171992	0.016428	0.0153712	0.0170314	0.0175846	0.0173777	0.0166679	0.0185182	0.01915	0.0218179	0.0228894	0.0257291	0.0267873	0.0266164	0.0256273	0.0241222	0.0223206
	0	0	0	0	0	0	0	0	0	0	0	0	0	0	0	0	0	0	0	0	0.00293136	0.00479999	0.00589485	0.00936642	0.0113857	0.0123652	0.0126154	0.0123686	0.0117968	0.0110259	0.0101468	0.00922413	0.00830255	0.007412	0.0124342	0.0153921	0.0168691	0.0173049	0.0170284	0.0192148	0.0229805	0.0247495	0.0251222	0.0274778	0.0310853	0.0324821	0.0352824	0.0360002	0.0352984
	0	0	0	0	0	0	0	0	0	0	0	0	0	0	0	0	0	0	0	0	0	0	0	0	0.00293022	0.00479812	0.00589256	0.00643256	0.00658316	0.00646781	0.00617796	0.00578067	0.00532441	0.00484362	0.00436218	0.00389613	0.00345571	0.00304693	0.00560302	0.0100625	0.0127212	0.0140854	0.0174672	0.0191601	0.0255258	0.0289541	0.0303008	0.0302078	0.029153
	0	0	0	0	0	0	0	0	0	0	0	0	0	0	0	0	0	0	0	0	0	0	0	0.00311322	0.00509778	0.00626056	0.00683429	0.0069943	0.00687174	0.00656379	0.00614169	0.00565694	0.00825934	0.0097324	0.0104	0.0105058	0.0102315	0.0128247	0.0141415	0.0176728	0.0194592	0.0231304	0.0248313	0.0251556	0.0245463	0.0264446	0.0299613	0.0313342	0.0312248
	0	0	0	0	0	0	0	0	0	0	0	0	0	0	0	0	0	0	0	0	0	0	0	0.00308817	0.00505676	0.00621019	0.0067793	0.00693802	0.00990462	0.0115677	0.0123025	0.0123907	0.0120427	0.0114138	0.0106171	0.00973425	0.0119108	0.0191547	0.0233811	0.0254458	0.0259937	0.0255069	0.0243424	0.022762	0.0209547	0.0221429	0.0222117	0.0246162	0.0285073
	0	0	0	0	0	0	0	0	0	0	0	0	0	0	0	0	0	0	0	0	0	0	0	0	0	0	0.00291217	0.00476856	0.00585625	0.00639292	0.0065426	0.00934012	0.0109085	0.0116013	0.0116845	0.0113564	0.0107633	0.010012	0.00917947	0.00831976	0.00747011	0.00665512	0.0088023	0.0128645	0.0151648	0.0162085	0.0163754	0.0159493	0.0180517
	0	0	0	0	0	0	0	0	0	0	0	0	0	0	0	0	0	0	0	0	0	0	0	0	0	0.0029473	0.00777339	0.0137003	0.017223	0.0190185	0.0195971	0.019341	0.0185338	0.0173838	0.0160417	0.0146149	0.0131783	0.0147296	0.0182328	0.0229292	0.0253239	0.026097	0.0257578	0.0276313	0.0279792	0.0272931	0.0288836	0.031948	0.0329524
	0	0	0	0	0	0	0	0	0	0	0	0	0	0	0	0	0	0	0	0	0	0	0	0	0	0	0	0.00277429	0.00454279	0.00557898	0.00609025	0.00900713	0.0106664	0.0114282	0.0115633	0.0112739	0.0107095	0.00997925	0.00916185	0.00831288	0.00747066	0.00666062	0.00589878	0.00519428	0.00455136	0.00397084	0.00345124	0.00298953	0.00258181
	0	0	0	0	0	0	0	0	0	0	0	0	0	0	0	0	0	0	0	0	0	0	0	0	0	0	0	0	0	0	0	0	0.0031126	0.00820937	0.0113561	0.0130923	0.0138258	0.0138633	0.0165455	0.0209123	0.0231524	0.0270058	0.0287014	0.0288949	0.0280752	0.0297159	0.0329518	0.0340381	0.0367605
	0	0	0	0	0	0	0	0	0	0	0	0	0	0	0	0	0	0	0	0	0	0	0	0	0.00297033	0.0048638	0.00894355	0.0113844	0.0126465	0.013077	0.0129358	0.0124161	0.0146302	0.0156335	0.0157924	0.01538	0.0145982	0.0135944	0.0124749	0.0113146	0.010165	0.00906041	0.00802226	0.00706277	0.00915787	0.0132317	0.018498	0.0214203	0.0226753
	0	0	0	0	0	0	0	0	0	0	0	0	0	0	0	0	0	0	0.00325713	0.00533342	0.0130642	0.017817	0.0204175	0.0214898	0.0247595	0.0261378	0.0262028	0.0253854	0.0240033	0.0222882	0.0204061	0.018474	0.0165719	0.0147523	0.016305	0.0168101	0.0165962	0.0159076	0.0181804	0.0191065	0.0190995	0.0184672	0.0206937	0.0215062	0.0213442	0.0205342	0.0225737	0.0231991	0.022856
	0	0	0	0	0	0	0	0	0	0	0	0	0	0	0	0	0	0	0	0	0	0	0	0.002937	0.00480922	0.00590619	0.00644744	0.00953539	0.011292	0.0120984	0.0122415	0.0119351	0.0142746	0.0153738	0.0185424	0.0200571	0.0204134	0.0229185	0.0238446	0.0266189	0.0276039	0.0302942	0.0311021	0.0306217	0.0322305	0.0322498	0.0312031	0.0324132	0.0350963
	0	0	0	0	0	0	0	0	0	0	0	0	0	0	0	0	0	0	0	0	0	0	0	0	0	0	0	0	0.0031678	0.00835495	0.0115575	0.0133244	0.0172388	0.0192963	0.0200414	0.0198823	0.0191224	0.0179847	0.0166311	0.0151773	0.013704	0.0122662	0.0108994	0.00962499	0.00845449	0.00739208	0.00643703	0.00875314	0.010018
	0	0	0	0	0	0	0	0	0	0	0	0	0	0	0	0	0	0	0	0	0.00299125	0.00489806	0.00601529	0.00955778	0.0116183	0.0126178	0.0128732	0.0126213	0.0120378	0.0112511	0.0103541	0.00941259	0.00847219	0.00756343	0.009697	0.0108085	0.0111985	0.0110919	0.010656	0.0100137	0.00925405	0.0084408	0.00761831	0.00681665	0.00904654	0.010244	0.0107101	0.0106706	0.0132848
	0	0	0	0	0	0	0	0	0	0	0	0	0	0	0	0	0	0	0	0.00311157	0.00509507	0.00625724	0.00683066	0.00699059	0.00686809	0.0065603	0.00613843	0.00565393	0.00514339	0.00463215	0.00413726	0.00366958	0.0032355	0.00283822	0.00559022	0.00725126	0.00812642	0.00844603	0.00838275	0.00806489	0.00758682	0.00701707	0.00640458	0.00889514	0.0102723	0.0139695	0.0159888	0.016817	0.0199312
	0	0	0	0	0	0	0	0	0	0	0	0	0	0	0	0	0	0	0	0.00336164	0.00550456	0.00676013	0.0107413	0.013057	0.0141802	0.0144672	0.0141842	0.0135284	0.0160059	0.0171408	0.0173382	0.0169009	0.0160524	0.0149562	0.0137299	0.0124568	0.0111941	0.00997982	0.00883796	0.0111438	0.0123233	0.012709	0.0159116	0.0175355	0.0180478	0.0177983	0.0170461	0.0159819	0.0147433
	0	0	0	0	0	0	0	0	0	0	0	0	0	0	0	0	0	0	0	0	0	0	0	0	0	0	0	0	0.0032574	0.00859126	0.0118844	0.0169587	0.0198029	0.0210587	0.0212085	0.0238695	0.0248689	0.0247216	0.027068	0.0310088	0.0326315	0.032647	0.0315847	0.0298347	0.0276814	0.0253284	0.0229189	0.0205506	0.0182879
	0	0	0	0	0	0	0	0	0	0	0	0	0	0	0	0	0	0	0	0	0	0	0.0030482	0.00499132	0.00612982	0.00669156	0.00684823	0.00672823	0.00642671	0.00906163	0.0166265	0.0211511	0.023489	0.0242844	0.0240195	0.026101	0.0266386	0.0261236	0.0249201	0.0232945	0.0214394	0.0194914	0.0175452	0.0156641	0.0138884	0.0122418	0.0107358	0.00937356	0.0081524
	0	0	0	0	0	0	0	0	0	0	0	0	0	0	0	0	0	0	0	0	0	0	0	0	0	0	0	0	0.00295442	0.00483775	0.00594122	0.00944009	0.0114753	0.0124624	0.0156691	0.0232125	0.0275063	0.0294807	0.0298355	0.029093	0.0276393	0.0257567	0.0236484	0.0214581	0.0192848	0.0171944	0.0152281	0.0134097	0.0117502
	0	0	0	0	0	0	0	0	0	0	0	0	0	0	0	0	0	0	0	0	0	0	0	0	0	0	0	0	0	0	0	0	0	0	0	0	0	0	0	0	0	0	0	0.00296996	0.0048632	0.00597247	0.00651979	0.0126124	0.0162819
	0	0	0	0	0	0	0	0	0	0	0	0	0	0	0	0	0	0	0	0	0	0	0	0	0	0	0	0	0	0.00293034	0.00479833	0.0058928	0.00643283	0.00658344	0.00646808	0.00617822	0.00578091	0.00532464	0.00777417	0.00916069	0.0097891	0.012819	0.0173592	0.0198321	0.0237685	0.0256261	0.0260293	0.0254442	0.024216
	0	0	0	0	0	0	0	0	0	0	0	0	0	0	0	0	0	0	0	0	0	0	0	0	0	0	0	0	0	0.00603861	0.009888	0.0121434	0.0132562	0.0135666	0.0133289	0.0127316	0.0119128	0.0139919	0.0179451	0.0200053	0.020729	0.0235523	0.0276902	0.0295541	0.0298323	0.0290386	0.0275524	0.0286702	0.0284774
	0	0	0	0	0	0	0	0	0	0	0	0	0	0	0	0	0	0	0	0	0	0	0	0.00309471	0.00506746	0.00622333	0.00679365	0.00695271	0.00992558	0.0115922	0.0123285	0.0124169	0.0120682	0.0114379	0.0106396	0.00975486	0.00884127	0.00793836	0.010167	0.0113268	0.0117321	0.0116182	0.0111602	0.0104864	0.00969021	0.00883809	0.0079765	0.00713685	0.00633952
	0	0	0	0	0	0	0	0	0	0	0	0	0	0	0	0	0	0	0	0	0	0	0	0	0	0	0	0.00611159	0.0100075	0.0122902	0.0134165	0.0137306	0.01349	0.0128854	0.0120568	0.0111052	0.0101024	0.00909825	0.0081262	0.0072076	0.0124666	0.0155822	0.0171586	0.0176515	0.0174019	0.0166628	0.0186756	0.0194112	0.0223223
	0	0	0	0	0	0	0	0	0	0	0	0	0	0	0	0	0	0	0	0	0	0	0	0.0030861	0.00505338	0.00620603	0.00986086	0.0119868	0.0130179	0.0132814	0.0130216	0.0124195	0.014694	0.0157358	0.0159171	0.0155156	0.0147367	0.0137303	0.0126045	0.0114358	0.0102765	0.0122479	0.016253	0.0184037	0.0192406	0.0253416	0.0285985	0.029842	0.029695
	0	0	0	0	0	0	0	0	0	0	0	0	0	0	0	0	0	0	0	0	0	0	0	0.00283809	0.00748534	0.0103545	0.0147757	0.0172537	0.021186	0.0231257	0.0236661	0.0260887	0.0268555	0.026487	0.0253697	0.0237871	0.0219446	0.0256647	0.0273151	0.0275238	0.0267593	0.0253676	0.0236011	0.0216416	0.0196169	0.0176152	0.0156945	0.0167295	0.0197116
	0	0	0	0	0	0	0	0	0	0	0	0	0	0	0	0	0	0	0	0	0	0	0.00310912	0.00509106	0.00625232	0.00682528	0.00698509	0.00686269	0.00655514	0.0061336	0.00564948	0.00824846	0.00971957	0.0103863	0.010492	0.010218	0.00969867	0.00903185	0.00828808	0.00751719	0.00675344	0.00601958	0.00532986	0.0046924	0.00411091	0.00358604	0.00311639	0.00269916	0.0023308
	0	0	0	0	0	0	0	0	0	0	0	0	0	0	0	0	0	0	0	0	0	0	0	0.00336334	0.012234	0.0177782	0.0209104	0.0223229	0.0258996	0.0274461	0.0275809	0.0334916	0.0397166	0.0425843	0.0464706	0.0475488	0.0467091	0.0446114	0.0417395	0.0418062	0.0404772	0.0416197	0.0410179	0.0392668	0.040166	0.039449	0.0477622	0.0517652	0.0594743
	0	0	0	0	0	0	0	0	0	0	0	0	0	0	0	0	0	0	0	0	0	0	0	0.00325839	0.00533548	0.00655249	0.0104113	0.0126559	0.0137446	0.0140228	0.0137485	0.0163713	0.0175914	0.0210897	0.0227416	0.0263601	0.0279195	0.0280474	0.0272115	0.0257571	0.0239358	0.0219285	0.0198624	0.0178248	0.0158733	0.0140435	0.0123556	0.0108181	0.00943208
	0	0	0	0	0	0	0	0	0	0	0	0	0	0	0	0	0	0	0	0	0	0	0	0.00300159	0.00491499	0.00603608	0.00959083	0.0116585	0.015663	0.0178327	0.0187011	0.0216703	0.0229485	0.0230513	0.0223628	0.0211665	0.019669	0.018019	0.0163208	0.0146463	0.0130425	0.0115389	0.0101519	0.00888854	0.00774964	0.00673156	0.00582794	0.00803232	0.00924603
	0	0	0	0	0	0	0	0	0	0	0	0	0	0	0	0	0	0	0	0	0	0	0	0	0	0	0	0	0	0	0	0	0	0	0	0.00621043	0.0132745	0.0175736	0.0198779	0.0207693	0.0206844	0.0199479	0.0187987	0.0174107	0.0159082	0.0143783	0.0159855	0.0165376	0.0163643
	0	0	0	0	0	0	0	0	0	0	0	0	0	0	0	0	0	0	0	0	0	0	0	0	0.00312288	0.0051136	0.00627999	0.0068555	0.00701601	0.00689307	0.00658416	0.00616075	0.00567449	0.00516209	0.004649	0.0041523	0.00368292	0.00324727	0.00284854	0.00248767	0.00216402	0.00187597	0.00162125	0.00139723	0.00432403	0.00614385	0.00716183	0.00760887	0.00765852
	0	0	0	0	0	0	0	0	0	0	0	0	0	0	0	0	0	0	0	0	0	0	0	0	0.00312601	0.00824473	0.011405	0.0131486	0.0138854	0.013923	0.0134907	0.0127577	0.0118471	0.0108474	0.00982091	0.00881011	0.00784307	0.00693712	0.00922792	0.0104603	0.0140686	0.0191511	0.0219288	0.0230701	0.0230771	0.0223235	0.0210849	0.0195618	0.017898
	0	0	0	0	0	0	0	0	0	0	0	0	0	0	0	0	0.00303547	0.00497047	0.00610422	0.00666362	0.00681963	0.00670013	0.00639987	0.00598831	0.00551567	0.00501761	0.00451887	0.00403608	0.00357984	0.00315638	0.00276881	0.00241804	0.00210345	0.00182347	0.00157587	0.00135812	0.00116753	0.00100141	0.00389263	0.00570276	0.00672875	0.00719539	0.00727176	0.0101195	0.0116959	0.0154037	0.017383	0.0181386	0.0180491
	0	0	0	0	0	0	0	0	0	0	0	0	0	0	0	0	0	0	0	0	0	0.00321999	0.00527261	0.00647528	0.00706868	0.00723418	0.00710741	0.0067889	0.00635232	0.00585095	0.00532261	0.00479356	0.00428142	0.00379744	0.00334824	0.00615711	0.00783764	0.0119266	0.0174956	0.0206537	0.022092	0.0223303	0.0217562	0.0206565	0.0192406	0.0176593	0.0160191	0.0176132	0.0213231
	0	0	0	0	0	0	0	0	0	0	0	0	0	0	0	0	0	0	0	0	0	0	0	0	0	0	0	0	0	0	0.00647983	0.0106105	0.0130307	0.0142248	0.0145579	0.0143028	0.0136618	0.0127832	0.0117743	0.0107111	0.00964644	0.00861582	0.0108818	0.0120432	0.0124259	0.0122742	0.0117692	0.0110439	0.0101949
	0	0	0	0	0	0	0	0	0	0	0	0	0	0	0	0	0	0	0	0	0	0	0	0	0	0.00302719	0.00798409	0.0140716	0.0176899	0.019534	0.0201283	0.0198652	0.0190362	0.017855	0.0164765	0.015011	0.0135355	0.0121017	0.0107429	0.00947907	0.00832045	0.0072704	0.00632764	0.00548777	0.00474446	0.00409032	0.00351743	0.00301783	0.00258378
	0	0	0	0	0	0	0	0	0	0	0	0	0	0	0	0	0	0	0	0	0.00307014	0.00809736	0.0112011	0.0129136	0.0136372	0.0136741	0.0132496	0.0125296	0.0116353	0.0106535	0.00964537	0.00865264	0.00770288	0.00681313	0.00906298	0.0102733	0.010747	0.0107115	0.0103357	0.00974413	0.00902744	0.0082504	0.00745843	0.00668249	0.00594279	0.00525168	0.00461585	0.00403797	0.00351792
	0	0	0	0	0	0	0	0	0	0	0	0	0	0	0	0	0	0	0	0	0	0	0.00305894	0.0050089	0.00615141	0.00671514	0.0099313	0.0117608	0.0126008	0.0127497	0.0124307	0.0118083	0.0171211	0.0201197	0.0245276	0.0266764	0.0272402	0.029782	0.0305072	0.0299909	0.0286594	0.0298841	0.032782	0.0336474	0.0361808	0.042808	0.0458438	0.0463724	0.0452029
	0	0	0	0	0	0	0	0	0	0	0	0	0	0	0	0	0	0	0	0	0	0	0	0	0	0	0	0	0	0	0	0	0	0.00319827	0.00523705	0.0064316	0.0102193	0.0124224	0.0166893	0.0190012	0.0231247	0.025129	0.0288451	0.0303882	0.0304241	0.0326468	0.0394604	0.0427312	0.0435196
	0	0	0	0	0	0	0	0	0	0	0	0	0	0	0	0	0	0	0	0.00318698	0.00521855	0.00640889	0.0069962	0.00716001	0.00703454	0.0067193	0.00947417	0.0110095	0.0116769	0.0149276	0.0166161	0.0172019	0.0170294	0.0163542	0.0153642	0.0141958	0.0161331	0.0169016	0.0168613	0.0162803	0.0153559	0.0142317	0.0161975	0.0169829	0.0169514	0.0163733	0.0154477	0.0143197	0.0130931
	0	0	0	0	0	0	0	0	0	0	0	0	0	0	0	0	0	0	0	0	0	0	0	0.00313576	0.00513469	0.00630589	0.00688377	0.00704494	0.00692149	0.00661131	0.00618616	0.00883366	0.0103181	0.0109741	0.0110532	0.0138788	0.0153168	0.0157775	0.0155679	0.0180516	0.0191233	0.0223491	0.023777	0.0239529	0.0264196	0.0272049	0.0268374	0.0257092	0.0241082
	0	0	0	0	0	0	0	0	0	0	0	0	0	0	0	0	0	0	0	0	0.00297801	0.00487638	0.00598866	0.00653747	0.00966854	0.0114497	0.0122674	0.0124124	0.0121018	0.0114959	0.010712	0.00983462	0.00892332	0.00801924	0.00714972	0.00633194	0.0055757	0.00488557	0.00426243	0.00370467	0.00320906	0.0027714	0.00536497	0.00692721	0.00774679	0.00804163	0.00797503	0.00766833	0.00721078
	0	0	0	0	0	0	0	0	0	0	0	0	0	0	0	0	0	0	0	0	0	0	0	0	0	0	0.00305063	0.00499529	0.00613469	0.00669688	0.00685368	0.00673358	0.00948245	0.0140641	0.0166732	0.0209249	0.0230873	0.0237782	0.0265106	0.0305218	0.0322076	0.0322794	0.0343174	0.034556	0.0366311	0.0368184	0.0387848	0.0388285	0.0375819
	0	0	0	0	0	0	0	0	0	0	0	0	0	0	0	0	0	0	0	0	0	0.00306065	0.00807235	0.0142272	0.0178854	0.0228106	0.0253625	0.0293003	0.0340379	0.0360951	0.036288	0.0382857	0.0383667	0.0432816	0.0482147	0.0499372	0.0494509	0.0475001	0.0446316	0.0412423	0.0406759	0.0389596	0.036529	0.0367601	0.0387678	0.0388397	0.0406724	0.0405644	0.0391591
	0	0	0	0	0	0	0	0	0	0	0	0	0	0	0	0	0	0	0.0031246	0.00511642	0.00628345	0.00685927	0.00701987	0.00689686	0.00658779	0.00616414	0.00567762	0.00516493	0.00465156	0.00415459	0.00368495	0.00637366	0.0142157	0.0190053	0.0215914	0.0226154	0.0225587	0.0217795	0.0205415	0.0190367	0.0174025	0.0188598	0.0223416	0.0239414	0.0242271	0.0236225	0.0224411	0.0240363	0.0243159
	0	0	0	0	0	0	0	0	0	0	0	0	0	0	0	0	0	0	0.00310639	0.00508659	0.00624682	0.00681929	0.00697895	0.00996304	0.0147424	0.0174616	0.0187106	0.0189331	0.0215664	0.022623	0.0256943	0.0269087	0.029945	0.0341027	0.0357691	0.0357109	0.0344984	0.0325521	0.0301778	0.0275947	0.0280629	0.0274546	0.0261447	0.027514	0.0275278	0.0266325	0.0251573	0.0233417	0.0213578
	0	0	0	0	0	0	0	0	0	0	0	0	0	0	0	0	0	0	0	0	0	0	0	0	0	0	0.00316674	0.00518542	0.00953493	0.0121372	0.0134827	0.0139417	0.0137912	0.0132371	0.0124308	0.0114819	0.0136352	0.0146306	0.0148171	0.0144553	0.0137377	0.0128053	0.0117596	0.0106722	0.0127594	0.0137392	0.020278	0.0239948	0.0256978
	0	0	0	0	0	0	0	0	0	0	0	0	0	0	0	0	0	0	0	0.00316893	0.00835794	0.0115616	0.0133292	0.0140761	0.0172831	0.018865	0.0224744	0.0241554	0.0244885	0.0239071	0.0227318	0.0211971	0.0194718	0.0240134	0.0262686	0.0300862	0.0316565	0.031669	0.0306368	0.0289382	0.0268487	0.0309037	0.0326065	0.0358454	0.0368386	0.036294	0.0379053	0.0409087	0.0415778
	0	0	0	0	0	0	0	0	0	0	0	0	0	0	0	0	0	0	0	0.00299986	0.00491216	0.0060326	0.00958529	0.0116518	0.015654	0.0178224	0.0216901	0.0235701	0.0240557	0.0235909	0.0225041	0.0210361	0.0193609	0.0206017	0.0207565	0.0201782	0.0191275	0.0207946	0.0212288	0.0208223	0.0198656	0.0185716	0.0200938	0.0234538	0.0249354	0.028109	0.0293128	0.0321564	0.0390056
	0	0	0	0	0	0	0	0	0	0	0	0	0	0	0	0	0	0	0	0	0	0	0	0	0	0.00307379	0.00503321	0.00618126	0.00674772	0.0069057	0.0067847	0.00955443	0.0110971	0.0117665	0.0149024	0.0165148	0.017053	0.0168534	0.0161658	0.0151737	0.0140101	0.0127698	0.0115188	0.0103017	0.00914738	0.0111468	0.0121208	0.0123755	0.0121395
	0	0	0	0	0	0	0	0	0	0	0	0	0	0	0	0	0	0	0.00320897	0.00525457	0.00645311	0.00704448	0.00720942	0.0102921	0.0120202	0.0159927	0.01813	0.0189669	0.0189047	0.0182419	0.0171981	0.0191423	0.0198166	0.0228264	0.0240939	0.0241518	0.026606	0.0337948	0.0375032	0.0419657	0.043578	0.0464358	0.0468257	0.0455484	0.0464045	0.0454536	0.0433227	0.0404707	0.0372292
	0	0	0	0	0	0	0	0	0	0	0	0	0	0	0	0	0	0	0	0	0	0.00339587	0.00556061	0.0102248	0.0130154	0.0144583	0.0149504	0.014789	0.0141949	0.0167261	0.0212691	0.0236155	0.0244124	0.0241444	0.0265672	0.0273184	0.0269243	0.0257754	0.0241583	0.0222805	0.0236856	0.0238492	0.0231752	0.0219619	0.0204269	0.0187268	0.0169719	0.0152379	0.0135748
	0	0	0	0	0	0	0	0	0	0	0	0	0	0	0	0	0	0	0	0	0	0	0	0	0	0	0	0	0	0	0	0	0	0.0029574	0.00484263	0.00594721	0.00649222	0.00960163	0.0113704	0.0121825	0.0123265	0.012018	0.0114164	0.0106379	0.00976656	0.011819	0.0128064	0.0130475	0.0157377
	0	0	0	0	0	0	0	0	0	0	0	0	0	0	0	0	0	0	0	0	0	0.00309443	0.00506701	0.00931721	0.0118601	0.0131749	0.0136233	0.0134763	0.0129349	0.0152414	0.0162867	0.0164522	0.0160226	0.0152081	0.0141624	0.0129961	0.0148817	0.0156567	0.0156617	0.0151505	0.0143099	0.0132763	0.0121472	0.0109912	0.00985517	0.00876983	0.00775414	0.00681852	0.0059673
	0	0	0	0	0	0	0	0	0	0	0	0	0	0	0	0	0	0	0	0	0.00311591	0.00821809	0.0113682	0.0131062	0.0138405	0.013878	0.0134471	0.0127164	0.0118088	0.0108124	0.00978918	0.00878165	0.0109336	0.0151328	0.0174503	0.0184304	0.0184818	0.0210249	0.0220387	0.0251101	0.0263438	0.0263051	0.0254149	0.023983	0.0253511	0.0254351	0.0277716	0.0284253	0.0279294
	0	0	0	0	0	0	0	0	0	0	0	0	0	0	0	0	0	0	0	0	0	0	0	0	0	0	0	0.00336798	0.00551494	0.00677287	0.00739355	0.00756666	0.00743407	0.00710091	0.0133802	0.0171497	0.019113	0.019801	0.0196115	0.0188401	0.017704	0.0230966	0.0259525	0.0270141	0.0268381	0.0292062	0.0298339	0.0360103	0.0389673
	0	0	0	0	0	0	0	0	0	0	0	0	0	0	0	0	0	0	0	0	0	0	0	0	0	0	0	0	0	0	0	0.00315927	0.00517318	0.00635316	0.00693537	0.00709775	0.00697338	0.00666087	0.00623252	0.0057406	0.00522223	0.00470316	0.00735995	0.00889901	0.00963826	0.0098171	0.0096144	0.0123219	0.0137319
	0	0	0	0	0	0	0	0	0	0	0	0	0	0	0	0	0	0.00323809	0.00530226	0.00651168	0.00710842	0.00727485	0.00714737	0.00682707	0.00962613	0.0144242	0.0171665	0.0184406	0.0186888	0.018241	0.0173415	0.0161687	0.0148513	0.0134802	0.0121182	0.0108071	0.00957306	0.00843133	0.00738896	0.00644744	0.00560448	0.00485526	0.00419351	0.00361214	0.00310374	0.00266097	0.00227673	0.00194436	0.00489577
	0	0	0	0	0	0	0	0	0	0	0	0	0	0	0	0	0	0	0	0.0030883	0.00505698	0.00621045	0.00677958	0.00693832	0.00681674	0.00651125	0.00609253	0.00561166	0.00819323	0.00965449	0.0103168	0.0104217	0.0101496	0.00963373	0.0120597	0.0132896	0.0136773	0.0165761	0.0179746	0.0214097	0.0230088	0.0233247	0.02277	0.02165	0.0232762	0.0236014	0.0230439	0.021913	0.0235232
	0	0	0	0	0	0	0	0	0	0	0	0	0	0	0	0	0	0	0	0	0	0	0	0.00315046	0.00515876	0.00633545	0.00691604	0.00707797	0.00695394	0.0066423	0.00621515	0.00887506	0.0103664	0.0110255	0.011105	0.0139439	0.0216896	0.026169	0.0283117	0.0288178	0.0282101	0.0268758	0.0250983	0.0230821	0.0209722	0.0188687	0.0168387	0.0212256	0.0234688
	0	0	0	0	0	0	0	0	0	0	0	0	0	0	0	0	0	0	0	0	0.00315829	0.00517157	0.00635119	0.00693321	0.00709555	0.0101295	0.0118304	0.0125818	0.012672	0.0123162	0.0116729	0.0108582	0.00995526	0.0090229	0.00810144	0.0103759	0.0115595	0.0119731	0.0118569	0.0113894	0.0107018	0.00988929	0.0121779	0.0133119	0.0167929	0.0185745	0.0191585	0.0189203	0.018139
	0	0	0	0	0	0	0	0	0	0	0	0	0	0	0	0	0	0	0.00330346	0.00540929	0.00664313	0.0105554	0.012831	0.0139348	0.0142168	0.0139387	0.0132943	0.0157289	0.0168441	0.0170382	0.0166084	0.0157746	0.0146973	0.0134923	0.0122412	0.0110003	0.00980709	0.008685	0.00764746	0.0067007	0.00584589	0.0050808	0.004401	0.00380071	0.0065769	0.00822172	0.0123576	0.0180274	0.0212356
	0	0	0	0	0	0	0	0	0	0	0	0	0	0	0	0	0	0	0	0	0	0	0	0	0.00312072	0.00511005	0.00627564	0.00685074	0.00701114	0.00688829	0.00657959	0.00615648	0.00567056	0.00515851	0.00464577	0.00414942	0.00368037	0.00324502	0.00284657	0.00248594	0.00216252	0.00187467	0.00162012	0.00139626	0.00120032	0.00102953	0.00400194	0.00586291	0.00691771
	0	0	0	0	0	0	0	0	0	0	0	0	0	0	0	0	0	0	0	0	0	0	0	0	0	0	0	0	0	0	0	0	0	0	0	0	0	0	0.00315319	0.00516323	0.00634094	0.00692203	0.0102373	0.0121232	0.012989	0.0162958	0.0179769	0.0185131	0.0214174
	0	0	0	0	0	0	0	0	0	0	0	0	0	0	0	0	0	0	0	0	0	0	0	0	0	0	0	0	0	0.00305135	0.00499647	0.00613614	0.00669846	0.0068553	0.00978652	0.0114298	0.0121558	0.0152943	0.0168956	0.0174138	0.0232917	0.0264664	0.0277248	0.0276574	0.0267034	0.0282378	0.0313899	0.0324714	0.0321293
	0	0	0	0	0	0	0	0	0	0	0	0	0	0	0	0	0	0	0.00322234	0.00527645	0.00647999	0.00707383	0.00723945	0.00711259	0.00679385	0.00635695	0.00585521	0.00854883	0.0132958	0.016041	0.017354	0.017664	0.0172913	0.0164733	0.0153837	0.0141479	0.0128546	0.0115653	0.010321	0.00914781	0.00806081	0.00706731	0.00616913	0.00858668	0.00992507	0.0104961	0.010534	0.0102132	0.00966266
	0	0	0	0	0	0	0	0	0	0	0	0	0	0	0	0	0.00309807	0.00507297	0.00623009	0.00680103	0.0100583	0.0119113	0.0127619	0.0129128	0.0125897	0.0150574	0.0162169	0.0226573	0.02623	0.027763	0.0309764	0.0321125	0.031819	0.0336747	0.0338122	0.0327933	0.0310328	0.028833	0.026411	0.0239197	0.0214637	0.0222102	0.0250789	0.0261778	0.0260542	0.0251153	0.0236607	0.0250062	0.0250865
	0	0	0	0	0	0	0	0	0	0	0	0	0	0	0	0	0	0	0	0	0	0	0	0	0	0	0	0.00330779	0.00541638	0.00995962	0.0159856	0.0261152	0.035355	0.0403869	0.0424328	0.04241	0.0443089	0.0441259	0.0425533	0.0401009	0.0371393	0.0339338	0.0306701	0.0307823	0.0298461	0.0282379	0.0295398	0.0294418	0.0284087
	0	0	0	0	0	0	0	0	0	0	0	0	0	0	0	0	0	0	0	0	0	0	0	0	0	0	0.00312547	0.00824331	0.011403	0.0131464	0.013883	0.0139206	0.0134884	0.0127555	0.0118451	0.0108456	0.00981922	0.0088086	0.00784172	0.0100614	0.0143442	0.0167437	0.0178019	0.0179264	0.0174207	0.0165094	0.0184815	0.0254471	0.0292801
	0	0	0	0	0	0	0	0	0	0	0	0	0	0	0	0	0	0	0	0	0	0	0	0	0	0	0	0	0	0	0	0	0	0	0.00317929	0.00520596	0.00957271	0.0121853	0.0135362	0.0139969	0.0170251	0.0216748	0.0240795	0.0249001	0.0278113	0.0352075	0.0390084	0.0402745	0.0397998
	0	0	0	0	0	0	0	0	0	0	0	0	0	0	0	0	0	0	0	0	0	0.00351518	0.00927116	0.0128249	0.0147856	0.0156141	0.0156564	0.0151703	0.0143459	0.013322	0.0157131	0.0167996	0.0169758	0.0165362	0.0156981	0.0146206	0.0134178	0.0121707	0.0109348	0.00974711	0.00863067	0.00759871	0.00665728	0.00580748	0.00504701	0.00437142	0.00377491	0.00325103	0.00279303
	0	0	0	0	0	0	0	0	0	0	0	0	0	0	0	0	0	0	0	0	0.00331332	0.00542544	0.00666296	0.00727356	0.00744386	0.00731342	0.00698568	0.00653644	0.00602054	0.00547689	0.00493251	0.00440552	0.00722084	0.00887073	0.00968521	0.0165396	0.0205907	0.0226297	0.0232529	0.0229066	0.0219218	0.0238546	0.0243664	0.0239089	0.0228165	0.0213346	0.0196402	0.0178591	0.0160783
	0	0	0	0	0	0	0	0	0	0	0	0	0	0	0	0	0	0	0	0	0	0	0	0	0	0	0	0.0030469	0.00498917	0.00612719	0.00668869	0.00684529	0.00672534	0.00642395	0.00601084	0.00553642	0.00808338	0.0125719	0.0151676	0.0164092	0.0167022	0.0163499	0.0155764	0.0145462	0.0133776	0.0121547	0.0139825	0.0177951	0.0197661
	0	0	0	0	0	0	0	0	0	0	0	0	0	0	0	0	0	0	0	0	0	0.00308293	0.00504817	0.00619964	0.00985071	0.0119744	0.0130045	0.0132677	0.0130082	0.0124068	0.011596	0.0106714	0.00970107	0.00873184	0.00779524	0.00691127	0.00609164	0.00534206	0.00466407	0.00405634	0.00351569	0.00303775	0.00261757	0.00533283	0.0100606	0.019065	0.0244744	0.0272962	0.0282909
	0	0	0	0	0	0	0	0	0	0	0	0	0	0	0	0	0	0	0	0	0	0	0	0	0.00292436	0.00478853	0.00588078	0.0064197	0.00657001	0.00645488	0.00616561	0.00869348	0.0101023	0.0107147	0.0107732	0.0104584	0.00990368	0.00920645	0.00843658	0.0076433	0.00978477	0.0108987	0.0112873	0.0111769	0.0107356	0.0100871	0.00932092	0.0114254	0.0153851
	0	0	0	0	0	0	0	0	0	0	0	0	0	0	0	0	0	0	0	0.00327183	0.00535749	0.00985134	0.01254	0.0139301	0.0176761	0.0196063	0.0235277	0.0253833	0.025793	0.0252202	0.0240075	0.0224057	0.0205958	0.0219777	0.0221818	0.0248616	0.025841	0.0256484	0.0246766	0.0232143	0.0214713	0.0195974	0.0176974	0.0158422	0.0140781	0.012433	0.0109218	0.00954986	0.00831645
	0	0	0	0	0	0	0	0	0	0	0	0	0	0	0	0	0	0	0.00321864	0.0052704	0.00647256	0.00706571	0.00723114	0.0103231	0.0120565	0.0160409	0.0214032	0.0242945	0.0286529	0.0338516	0.036224	0.0366241	0.0389075	0.0391596	0.0380419	0.0360427	0.0335183	0.0307247	0.0278426	0.0249958	0.0222662	0.0197048	0.0173404	0.0151858	0.0164611	0.0167751	0.0164344	0.0221032	0.0283956
	0	0	0	0	0	0	0	0	0	0	0	0	0	0	0	0	0	0	0	0.00295198	0.00483375	0.00593631	0.00648032	0.00663205	0.00651584	0.00622384	0.0058236	0.00536395	0.00487959	0.00734656	0.00875882	0.00941768	0.00954988	0.0093247	0.00886736	0.00826943	0.00759691	0.00689647	0.00620035	0.00552999	0.00489893	0.00431495	0.00673369	0.0110857	0.0136387	0.0149019	0.018211	0.0198307	0.0202649
	0	0	0	0	0	0	0	0	0	0	0	0	0	0	0	0	0	0	0	0	0	0	0	0	0	0.00705806	0.0115573	0.0212515	0.0270515	0.0300504	0.0310733	0.0342669	0.0388107	0.0441103	0.0462133	0.0461045	0.0445166	0.0455185	0.0446945	0.0426735	0.0399166	0.036757	0.0334312	0.0301034	0.0268836	0.0273709	0.0267982	0.0255338	0.0238472
	0	0	0	0	0	0	0	0	0	0	0	0	0	0	0	0	0	0	0	0	0	0	0	0	0	0	0	0	0	0	0	0	0	0	0	0	0	0	0	0	0	0	0	0	0	0	0	0	0.00315208
	0	0	0	0	0	0	0	0	0	0	0	0	0	0	0	0	0	0	0	0	0	0	0.00321416	0.00526307	0.00646356	0.00705588	0.00722108	0.00709455	0.00677661	0.00955499	0.0111034	0.0117765	0.0118408	0.0147089	0.0161482	0.0165824	0.0163285	0.0156218	0.0146348	0.0134923	0.0122831	0.011069	0.0163197	0.0193032	0.0206688	0.020905	0.0203765	0.0193526	0.0180304
	0	0	0	0	0	0	0	0	0	0	0	0	0	0	0	0	0	0	0	0	0	0	0	0	0.00341813	0.00559706	0.00687373	0.0109218	0.0132764	0.0144185	0.0147103	0.0144225	0.0171739	0.0184538	0.0221236	0.0272747	0.0298314	0.0305649	0.0334705	0.0343183	0.0371772	0.0378719	0.0370932	0.0353523	0.0330238	0.0303778	0.027606	0.0248409	0.0221712
	0	0	0	0	0	0	0	0	0	0	0	0	0	0	0	0	0	0	0	0	0	0	0	0	0	0	0	0	0	0	0.00311116	0.0050944	0.00625641	0.00682976	0.00698967	0.00686719	0.00655944	0.00613762	0.00565319	0.00514271	0.0077427	0.00923111	0.00992551	0.0100648	0.00982751	0.0124567	0.0169209	0.0224685	0.0254489
	0	0	0	0	0	0	0	0	0	0	0	0	0	0	0	0	0	0	0	0	0	0	0	0	0	0	0	0	0	0	0	0	0	0	0	0	0	0	0	0	0	0	0	0	0	0	0	0	0.0030799
	0	0	0	0	0	0	0	0	0	0	0	0	0	0	0	0	0	0	0	0	0	0	0	0	0	0	0	0	0	0	0	0	0	0.00311515	0.00510093	0.00626444	0.00683852	0.00699863	0.00687599	0.00656785	0.00614549	0.00566044	0.00826445	0.00973842	0.0104065	0.0105123	0.013353	0.0210487	0.0255157
	0	0	0	0	0	0	0	0	0	0	0	0	0	0	0	0	0	0	0	0	0	0	0	0.00289147	0.00473467	0.00581462	0.00634748	0.0064961	0.00638227	0.00898772	0.0133303	0.0158033	0.0169417	0.0171481	0.016723	0.0158885	0.0148071	0.0135957	0.0123369	0.0139792	0.0146207	0.0145703	0.0140578	0.0161438	0.0227945	0.0265037	0.0281191	0.028278	0.0274554
	0	0	0	0	0	0	0	0	0	0	0	0	0	0	0	0	0	0	0.00335043	0.0054862	0.00673758	0.00735501	0.0108776	0.0162319	0.0226381	0.0261884	0.0310582	0.033302	0.0337118	0.0328787	0.03124	0.029115	0.0267339	0.0276098	0.0272897	0.0261785	0.0245734	0.02269	0.020682	0.0186564	0.0166856	0.0148162	0.0164268	0.020317	0.0222571	0.0228263	0.0258082	0.026959	0.030195
	0	0	0	0	0	0	0	0	0	0	0	0	0	0	0	0	0	0	0	0	0	0	0.00287891	0.00471411	0.00578938	0.00631993	0.0064679	0.00635456	0.00606978	0.00567945	0.0081101	0.00947292	0.0129541	0.0148619	0.0156525	0.0156681	0.0151637	0.0143273	0.0132959	0.0150466	0.0157257	0.0156642	0.0151082	0.0142392	0.0131887	0.0120512	0.0108927	0.00975827	0.00867717
	0	0	0	0	0	0	0	0	0	0	0	0	0	0	0	0	0	0	0.0033707	0.0055194	0.0135198	0.0184383	0.0211295	0.0222391	0.0222522	0.0215298	0.0203381	0.018871	0.0172675	0.0156253	0.014011	0.0124686	0.011025	0.009695	0.0118556	0.0129144	0.0131998	0.0129573	0.012369	0.0115683	0.0106514	0.00968681	0.00872193	0.00778856	0.00690698	0.00608909	0.00534076	0.00466366	0.00405653
	0	0	0	0	0	0	0	0	0	0	0	0	0	0	0	0	0	0	0	0	0	0	0	0	0	0	0	0	0	0	0	0	0	0	0	0	0	0	0	0	0	0	0.00307973	0.00504294	0.00619321	0.00984049	0.011962	0.012991	0.0132539
	0	0	0	0	0	0	0	0	0	0	0	0	0	0	0	0	0	0	0	0	0	0	0.00342901	0.00561487	0.0068956	0.00752752	0.00770376	0.00756877	0.00722958	0.00676466	0.00623074	0.00566811	0.00510472	0.00455934	0.00404394	0.00356559	0.00312777	0.00273152	0.00237616	0.00205987	0.00178017	0.0049632	0.00693376	0.0114558	0.0141107	0.0154266	0.0192308	0.0245779	0.0273546
	0	0	0	0	0	0	0	0	0	0	0	0	0	0	0	0	0	0	0	0	0	0	0	0	0.00331032	0.00542051	0.00665691	0.00726696	0.0074371	0.00730678	0.0102896	0.011951	0.012672	0.0127389	0.0123651	0.0117083	0.0108833	0.00997267	0.00903458	0.00810889	0.00722193	0.00639009	0.00562252	0.00823357	0.00971326	0.010386	0.0138059	0.0156448	0.0163633
	0	0	0	0	0	0	0	0	0	0	0	0	0	0	0	0	0	0	0	0	0	0	0	0	0	0.00353266	0.00578459	0.00710404	0.00775506	0.00793663	0.00779756	0.00744812	0.00696914	0.00641908	0.00583945	0.00525903	0.00469716	0.00416618	0.00367337	0.00675498	0.00859869	0.00955202	0.00987719	0.00977061	0.00937812	0.00880688	0.00813458	0.0109493	0.0160089
	0	0	0	0	0	0	0	0	0	0	0	0	0	0	0	0	0	0	0	0	0	0	0	0	0	0	0	0	0.00343683	0.0125014	0.0181667	0.0213674	0.0228107	0.0230287	0.0224182	0.0212723	0.0198052	0.018171	0.0164785	0.0148025	0.0131927	0.0116801	0.0102824	0.0124444	0.0134848	0.0137391	0.0134581	0.0128275	0.0119833
	0	0	0	0	0	0	0	0	0	0	0	0	0	0	0	0	0	0	0	0	0	0	0	0	0.00324893	0.00532	0.00653347	0.0103811	0.0158681	0.0190248	0.0205156	0.0240897	0.025694	0.0291741	0.0305482	0.0304655	0.0294091	0.0277345	0.0257008	0.023493	0.0212411	0.0222827	0.0222486	0.0214948	0.0202831	0.0188045	0.0204444	0.0208718	0.0237215
	0	0	0	0	0	0	0	0	0	0	0	0	0	0	0	0	0	0	0	0	0	0.00330858	0.00541767	0.00665342	0.00726315	0.0074332	0.00730295	0.00697567	0.00652708	0.00601191	0.00546904	0.00492544	0.00770779	0.00931959	0.0100938	0.0102811	0.0100688	0.00959565	0.0089632	0.00824473	0.0108008	0.0121593	0.0126704	0.0125966	0.0121333	0.011424	0.0105732	0.00965548	0.0153402
	0	0	0	0	0	0	0	0	0	0	0	0	0	0	0	0	0	0	0	0	0	0	0	0.00685727	0.0112285	0.0137897	0.0150534	0.0154058	0.0185645	0.0200718	0.0204227	0.0199868	0.0190379	0.0177763	0.0197751	0.0238938	0.0258696	0.0263439	0.0257962	0.0245815	0.0229595	0.0245465	0.0248037	0.0241611	0.0229365	0.0213619	0.0196045	0.0177824	0.0159766
	0	0	0	0	0	0	0	0	0	0	0	0	0	0	0	0	0	0	0	0	0	0	0	0.00324047	0.0117871	0.0171288	0.023387	0.0268136	0.0282295	0.028251	0.0273371	0.0258262	0.0239649	0.0251702	0.0251511	0.0243118	0.0229504	0.0212837	0.0227076	0.022916	0.0223026	0.0211587	0.0196966	0.0245503	0.0302376	0.0330564	0.0371001	0.0385917	0.0415639
	0	0	0	0	0	0	0	0	0	0	0	0	0	0	0	0	0	0	0	0.00341154	0.0089978	0.0124467	0.0143496	0.0151537	0.0151947	0.0181345	0.0195092	0.0197897	0.0193274	0.0183825	0.0205566	0.0213385	0.0211614	0.023759	0.0247195	0.0245511	0.027043	0.0346479	0.0386071	0.0399925	0.039607	0.0414588	0.0447493	0.0488961	0.0500692	0.0492103	0.0470176	0.0440029	0.0405361
	0	0	0	0	0	0	0	0	0	0	0	0	0	0	0	0	0	0	0	0	0	0	0	0	0	0	0	0.00312699	0.00512032	0.00941523	0.0119848	0.0133135	0.0137666	0.013618	0.013071	0.0122748	0.0113377	0.0103371	0.00932664	0.00834287	0.0074093	0.00654005	0.00574247	0.00501915	0.00749636	0.00891057	0.00956575	0.0128176	0.0145762
	0	0	0	0	0	0	0	0	0	0	0	0	0	0	0	0	0	0	0	0	0	0	0	0	0	0	0.00326742	0.00861769	0.0119209	0.0137434	0.0145135	0.0145528	0.0173684	0.018685	0.0189536	0.0185109	0.0176059	0.0196882	0.0237044	0.0288851	0.0314088	0.0320683	0.0314567	0.0300132	0.0280593	0.0258276	0.0267504	0.0297574	0.0340627
	0	0	0	0	0	0	0	0	0	0	0	0	0	0	0	0	0	0	0.00349318	0.00571994	0.00702464	0.00766838	0.00784793	0.00771041	0.00736487	0.00689125	0.00634734	0.00926736	0.0109202	0.0116693	0.011788	0.0114802	0.0108967	0.0136407	0.0150318	0.0154704	0.0152561	0.0146111	0.0136986	0.0126369	0.01151	0.0103764	0.00927552	0.00823283	0.00726338	0.00637487	0.00556981	0.00484715	0.00420347
	0	0	0	0	0	0	0	0	0	0	0	0	0	0	0	0	0	0	0	0	0.00323033	0.00528954	0.00649607	0.00709137	0.00725741	0.00713023	0.0068107	0.00960305	0.0111593	0.0118358	0.0119003	0.0115526	0.0109399	0.0101697	0.00931927	0.00844299	0.00757818	0.00997981	0.0144921	0.0170405	0.0181889	0.0248217	0.0316825	0.0352404	0.0364674	0.0360916	0.0378841	0.0410712	0.041858
	0	0	0	0	0	0	0	0	0	0	0	0	0	0	0	0	0	0	0	0	0	0	0.00335191	0.00548862	0.0134444	0.0183355	0.0210117	0.0221151	0.0221281	0.0247616	0.0257133	0.0255063	0.0278814	0.0319092	0.0335607	0.0335649	0.0358168	0.0395012	0.0406731	0.0401221	0.0384344	0.0360403	0.0332512	0.030289	0.03066	0.0299013	0.0284102	0.0264772	0.0243114
	0	0	0	0	0	0	0	0	0	0	0	0	0	0	0	0	0	0	0	0	0.00330767	0.00541619	0.0066516	0.00726116	0.00743117	0.00730095	0.0135891	0.0173577	0.0193135	0.0199899	0.0197864	0.0189999	0.0178484	0.0197977	0.0204538	0.0202216	0.0194014	0.0182142	0.0168198	0.0153325	0.0138317	0.0156789	0.0164019	0.0163476	0.0157741	0.0148713	0.0137775	0.0125916	0.0113829
	0	0	0	0	0	0	0	0	0	0	0	0	0	0	0	0	0	0.00339573	0.00556038	0.00682868	0.00745447	0.007629	0.00749532	0.00715942	0.00669902	0.00617028	0.00561311	0.00505519	0.00451509	0.0040047	0.00692672	0.0120535	0.0150941	0.0166362	0.0171234	0.0168872	0.0195698	0.0207249	0.0208182	0.0235925	0.0280726	0.0301533	0.0305573	0.0332197	0.0339128	0.0332631	0.0317346	0.0296673	0.0273067
	0	0	0	0	0	0	0	0	0	0	0	0	0	0	0	0	0	0	0	0	0.003155	0.00516618	0.00634457	0.00692599	0.00708816	0.0101189	0.0118181	0.0125687	0.0126588	0.0154583	0.0168269	0.0171914	0.0168709	0.0161017	0.015057	0.0138619	0.0126054	0.0145039	0.0152999	0.0153308	0.0148477	0.0140361	0.0161858	0.0170949	0.0171426	0.0166113	0.0157094	0.0145886	0.0133579
	0	0	0	0	0	0	0	0	0	0	0	0	0	0	0	0	0	0	0	0	0	0	0	0	0	0	0	0	0	0	0	0	0	0	0	0	0	0	0	0	0.00318396	0.00521361	0.0127707	0.0174168	0.0199588	0.024191	0.026233	0.0267398	0.0262009
	0	0	0	0	0	0	0	0	0	0	0	0	0	0	0	0	0	0	0	0	0	0	0.00325484	0.00532968	0.0098002	0.0189845	0.0245172	0.0274202	0.03172	0.03356	0.0336907	0.0326712	0.0309143	0.0287208	0.0263068	0.0238242	0.0213772	0.0190346	0.0168388	0.0148136	0.0129693	0.0113069	0.00982105	0.00850234	0.007339	0.00957289	0.0107558	0.0111952	0.011122
	0	0	0	0	0	0	0	0	0	0	0	0	0	0	0	0	0	0	0	0	0	0.00340185	0.0055704	0.00684099	0.0074679	0.00764275	0.00750882	0.00717232	0.0101129	0.0117518	0.0124642	0.015934	0.0177364	0.0183617	0.0181776	0.0174568	0.0164001	0.0151529	0.0138189	0.0124707	0.014559	0.0154805	0.0155895	0.0151503	0.0143581	0.0133553	0.0122442	0.0110972	0.00996361
	0	0	0	0	0	0	0	0	0	0	0	0	0	0	0	0	0	0	0.00328135	0.00537309	0.00659867	0.00720338	0.00737203	0.00724285	0.00691827	0.00647337	0.0092438	0.0107971	0.0114836	0.0115664	0.0112418	0.0106549	0.00991136	0.00908728	0.00823628	0.00739521	0.00658843	0.00583114	0.00513191	0.00449458	0.00391967	0.00340551	0.00294896	0.00254602	0.00547362	0.00725619	0.00821266	0.00858394	0.00855076
	0	0	0	0	0	0	0	0	0	0	0	0	0	0	0	0	0	0	0	0	0.00323229	0.00529275	0.00650001	0.00709568	0.00726181	0.00713456	0.00681483	0.00637658	0.00587329	0.00534294	0.00804416	0.00959053	0.010312	0.0104567	0.0102101	0.00970938	0.0187515	0.0241965	0.0270514	0.0280761	0.0278405	0.0300001	0.0304619	0.0297706	0.0283289	0.0264317	0.0242915	0.0252909	0.0251299
	0	0	0	0	0	0	0	0	0	0	0	0	0	0	0	0	0	0	0	0	0	0	0	0	0	0	0	0	0.00720522	0.0117983	0.0144894	0.0158172	0.0161876	0.0159039	0.0151912	0.0142143	0.0130924	0.0119101	0.0107263	0.0131829	0.0179991	0.020636	0.0217256	0.0289472	0.0328369	0.0343653	0.0342606	0.0330646	0.0347791
	0	0	0	0	0	0	0	0	0	0	0	0	0	0	0	0	0	0	0	0	0	0	0	0	0	0	0	0	0.00325375	0.00532788	0.00654315	0.00714277	0.00731001	0.00718192	0.00686006	0.00641891	0.00591228	0.00863215	0.0101717	0.0108695	0.01098	0.0139471	0.0187315	0.021323	0.0223595	0.0223196	0.0248133	0.0256695	0.0286537
	0	0	0	0	0	0	0	0	0	0	0	0	0	0	0	0	0	0	0	0.00309806	0.00507295	0.00623007	0.00989905	0.0120332	0.0130683	0.0133328	0.013072	0.0155657	0.0167258	0.0169539	0.0196477	0.0208079	0.0209018	0.020278	0.0191935	0.020934	0.0245108	0.0292011	0.0313856	0.0318187	0.0310634	0.0295364	0.0275424	0.0253007	0.0260648	0.0257205	0.0246446	0.0231136	0.0213279
	0	0	0	0	0	0	0	0	0	0	0	0	0	0	0	0	0	0	0	0	0	0.00344225	0.00563655	0.00692222	0.00755658	0.014618	0.0188711	0.0279864	0.0366193	0.044645	0.0520002	0.0552218	0.0555668	0.0539722	0.0511299	0.0509868	0.0526578	0.0554899	0.055565	0.0572318	0.0564685	0.0541014	0.0541792	0.0558934	0.0552059	0.052931	0.0531092	0.0549257	0.0543386
	0	0	0	0	0	0	0	0	0	0	0	0	0	0	0	0	0	0	0	0	0	0	0	0	0	0	0	0	0.00302791	0.007986	0.0110471	0.012736	0.0134497	0.0134861	0.0130674	0.0123573	0.0145032	0.0154651	0.0156017	0.0151807	0.0143996	0.0134029	0.0122944	0.0111473	0.0100122	0.0119502	0.0128566	0.0160696	0.0176954
	0	0	0	0	0	0	0	0	0	0	0	0	0	0	0	0	0	0	0	0	0	0	0.00345222	0.00565288	0.00694228	0.00757848	0.00775591	0.00762001	0.00727852	0.00681046	0.00972514	0.0113594	0.0120816	0.0121687	0.0118272	0.0112097	0.0104275	0.00956047	0.00866517	0.0112325	0.0125844	0.0130771	0.0164298	0.0181374	0.0221383	0.0240927	0.0246112	0.02415	0.0264996
	0	0	0	0	0	0	0	0	0	0	0	0	0	0	0	0	0	0	0	0.00336218	0.00886761	0.0122666	0.014142	0.0149344	0.0149749	0.0145099	0.0137215	0.0127421	0.0116669	0.0105629	0.00947571	0.0084356	0.00746122	0.0065629	0.0057451	0.00500813	0.00434957	0.0037652	0.00661194	0.00830291	0.00916358	0.0094394	0.0126763	0.0144295	0.0151306	0.0184656	0.0200943	0.023888	0.0256461
	0	0	0	0	0	0	0	0	0	0	0	0	0	0	0	0	0	0	0	0	0	0.00311838	0.00510622	0.00627093	0.00996398	0.0121121	0.013154	0.0134203	0.0131577	0.0156678	0.0168355	0.0170651	0.0166582	0.0158381	0.014768	0.0135654	0.0123135	0.0110698	0.00987234	0.0118636	0.015927	0.0181274	0.0190068	0.0189717	0.0183248	0.0204074	0.0211329	0.0209248	0.0232161
	0	0	0	0	0	0	0	0	0	0	0	0	0	0	0	0	0	0	0	0	0	0	0	0	0	0.00343892	0.00907003	0.0125466	0.0179038	0.0209064	0.0222322	0.0223904	0.0217608	0.0206236	0.0191838	0.0210271	0.0215719	0.0212282	0.0203003	0.0190113	0.0175225	0.0193878	0.020001	0.0197549	0.0258186	0.0324738	0.0358679	0.0369645	0.0364849
	0	0	0	0	0	0	0	0	0	0	0	0	0	0	0	0	0.00337089	0.00551971	0.00677873	0.00739994	0.0075732	0.0074405	0.00710706	0.00665002	0.00612515	0.00894295	0.0105379	0.0112608	0.0113754	0.0144493	0.0194059	0.0220907	0.0231646	0.0231233	0.0223358	0.021074	0.0195357	0.0178626	0.0161542	0.0178491	0.0183988	0.0181626	0.0174076	0.0163294	0.0150702	0.0171018	0.0179017	0.0178496	0.0172282
	0	0	0	0	0	0	0	0	0	0	0	0	0	0	0	0	0	0	0	0	0	0	0	0	0	0	0	0.00334071	0.00547029	0.00671804	0.0106744	0.0129757	0.0140919	0.0143771	0.0140959	0.0134442	0.0159063	0.017034	0.020571	0.0222659	0.0226705	0.0221967	0.0244905	0.0252234	0.0248858	0.0238418	0.0223586	0.0206297	0.018793
	0	0	0	0	0	0	0	0	0	0	0	0	0	0	0	0	0	0	0	0.00366491	0.00600115	0.0110349	0.0140465	0.0192687	0.022136	0.0233307	0.0233649	0.0226201	0.0213776	0.0198423	0.021826	0.0224386	0.0221119	0.0211664	0.0198371	0.0182942	0.0166589	0.0150153	0.0134202	0.01191	0.0141712	0.0188862	0.0214262	0.0224248	0.0223573	0.0215775	0.0240106	0.0248527	0.0246005
	0	0	0	0	0	0	0	0	0	0	0	0	0	0	0	0	0	0	0	0	0	0	0	0	0	0	0.00335103	0.00548719	0.00673879	0.00735634	0.00752858	0.00739666	0.00706518	0.00661084	0.00608906	0.00553922	0.00498864	0.00780669	0.00943917	0.0102233	0.010413	0.010198	0.00971878	0.0157803	0.0193249	0.021066	0.0248918	0.0266385	0.0302851
	0	0	0	0	0	0	0	0	0	0	0	0	0	0	0	0	0	0.0034597	0.00566512	0.00695731	0.00759488	0.00777271	0.0076365	0.00729428	0.0068252	0.0062865	0.00571884	0.0120698	0.0193901	0.0236599	0.0257446	0.0262961	0.0258017	0.0246225	0.023023	0.0211943	0.0192721	0.0173503	0.0189517	0.0194025	0.0190671	0.0182157	0.0170465	0.0157026	0.0142858	0.0163264	0.0171578	0.0171513	0.0200431
	0	0	0	0	0	0	0	0	0	0	0	0	0	0	0	0.00366661	0.00600393	0.0073734	0.0080491	0.0119042	0.0140971	0.0187705	0.024953	0.0282774	0.0295766	0.0294756	0.0284394	0.0268104	0.0248374	0.0226988	0.0205194	0.0183842	0.0163489	0.0144474	0.0126981	0.0111082	0.00967751	0.00840049	0.00726844	0.00627078	0.00539598	0.00463228	0.00396815	0.00339258	0.00289528	0.00246681	0.00209853	0.00178272	0.00151244
	0	0	0	0	0	0	0	0	0	0	0	0	0	0	0	0	0	0	0	0	0	0	0	0.00356202	0.00583268	0.00716309	0.00781952	0.0080026	0.0114244	0.0204667	0.0258555	0.0321802	0.0353623	0.0363334	0.0357905	0.0378126	0.0379255	0.0403171	0.0441575	0.0488428	0.0503786	0.0497527	0.0476984	0.044754	0.0413098	0.0412057	0.046906	0.0527478	0.0584925
	0	0	0	0	0	0	0	0	0	0	0	0	0	0	0	0	0	0	0	0	0	0	0	0	0	0	0	0	0	0	0	0	0	0	0	0	0	0.00342235	0.00902632	0.0124862	0.0143951	0.0152017	0.0152429	0.0147696	0.0139671	0.0129702	0.0118758	0.0141743	0.0152493
	0	0	0	0	0	0	0	0	0	0	0	0	0	0	0	0	0	0	0	0	0	0	0	0	0.00356964	0.00584515	0.010748	0.0136814	0.0151981	0.0192851	0.0213909	0.0220997	0.0218486	0.0209624	0.0232492	0.0240181	0.0237444	0.0227807	0.0249558	0.0255938	0.0251805	0.024076	0.0261142	0.0266224	0.0260883	0.024873	0.0268108	0.0307983	0.0324593
	0	0	0	0	0	0	0	0	0	0	0	0	0	0	0	0	0	0	0	0.00373242	0.00611169	0.00750575	0.00819358	0.00838542	0.00823848	0.00786928	0.0110956	0.0128938	0.0136754	0.01375	0.0133482	0.0126402	0.0117504	0.0107678	0.0134877	0.0148677	0.0153043	0.0188265	0.0205688	0.0210609	0.0206987	0.0197758	0.0185074	0.017049	0.0155112	0.0139707	0.012479	0.0110691	0.0134927
	0	0	0	0	0	0	0	0	0	0	0	0	0	0	0	0	0	0	0	0	0	0	0	0	0	0	0.00325814	0.00533508	0.00981014	0.0124875	0.0138719	0.014344	0.0174474	0.0189543	0.0193416	0.0189657	0.0180905	0.0201676	0.0208972	0.0206996	0.0231452	0.024024	0.0238236	0.0229065	0.0215391	0.0199148	0.0214297	0.021741	0.0212354
	0	0	0	0	0	0	0	0	0	0	0	0	0	0	0	0	0	0	0	0	0	0	0	0	0.00430816	0.00705444	0.00866353	0.00945746	0.0182952	0.0236182	0.0264102	0.0274139	0.027186	0.0261399	0.0245798	0.0227263	0.0207372	0.0187224	0.0167567	0.0148884	0.0131469	0.0115475	0.010096	0.0130994	0.0146822	0.0152608	0.0151472	0.0188814	0.0250723
	0	0	0	0	0	0	0	0	0	0	0	0	0	0	0	0	0	0	0	0	0	0	0	0	0.00342004	0.00902023	0.0124778	0.0143854	0.0151915	0.0152326	0.0147597	0.0139577	0.0163815	0.024308	0.0322426	0.0365019	0.0381576	0.0380137	0.0366681	0.0379813	0.0376136	0.0395512	0.0429705	0.0438505	0.0464196	0.0466165	0.0452167	0.0427926	0.0431816
	0	0	0	0	0	0	0	0	0	0	0	0	0	0	0	0	0	0	0	0	0	0	0	0.00341454	0.00559117	0.0068665	0.00749575	0.00767125	0.00753683	0.00719907	0.0101507	0.0117956	0.0125107	0.0125789	0.0122113	0.0115637	0.0107496	0.00985069	0.00892444	0.0114249	0.0127255	0.0165938	0.0186415	0.0194016	0.0192736	0.0185545	0.0174628	0.0195717	0.0203423
	0	0	0	0	0	0	0	0	0	0	0	0	0	0	0	0	0	0	0	0	0.00369589	0.00605187	0.00743228	0.00811338	0.00830335	0.00815785	0.00779226	0.00729116	0.00671568	0.00610926	0.00550202	0.00491419	0.00805457	0.00989497	0.0108035	0.0110575	0.0145603	0.0164299	0.0208392	0.02311	0.0275687	0.0296516	0.0300736	0.0293682	0.0279304	0.0260488	0.0239317	0.0291179	0.0316376
	0	0	0	0	0	0	0	0	0	0	0	0	0	0	0	0	0	0	0.00325961	0.00533749	0.00655495	0.00715566	0.00732319	0.00719487	0.00687244	0.0129497	0.0165979	0.018498	0.0191639	0.0222401	0.0235714	0.0236893	0.0229899	0.0217657	0.0202299	0.0185356	0.0167909	0.0183293	0.0187582	0.0184294	0.0176034	0.0164713	0.0151712	0.0138012	0.015689	0.0164389	0.0164014	0.0158374	0.0149389
	0	0	0	0	0	0	0	0	0	0	0	0	0	0	0	0	0	0	0	0	0	0	0	0	0	0.00349826	0.00572827	0.00703486	0.0111778	0.0135876	0.0147565	0.0150551	0.0182589	0.0198065	0.020193	0.0197886	0.0188673	0.0176298	0.016221	0.0147436	0.0132689	0.0118443	0.0105002	0.00925423	0.00811494	0.0070846	0.00616115	0.0053397	0.00811187
	0	0	0	0	0	0	0	0	0	0	0	0	0	0	0	0	0	0	0	0	0	0	0	0	0	0	0	0	0	0	0	0	0	0	0	0	0	0	0	0	0	0.00356137	0.00583161	0.00716178	0.00781809	0.00800114	0.00786093	0.00750865	0.00702579
	0	0	0	0	0	0	0	0	0	0	0	0	0	0	0	0	0	0	0	0	0	0	0	0	0	0	0	0	0.00391702	0.00641398	0.00787698	0.00859884	0.00880016	0.00864596	0.0082585	0.0116444	0.0135315	0.0143518	0.0144301	0.0140084	0.0132654	0.0123315	0.0113003	0.0102378	0.00918913	0.00818426	0.00724175	0.00637202	0.00557964
	0	0	0	0	0	0	0	0	0	0	0	0	0	0	0	0	0	0	0	0	0	0	0	0	0.00348329	0.00570375	0.00700475	0.00764667	0.0078257	0.00768857	0.00734402	0.0138383	0.0177369	0.0197673	0.0274454	0.0316904	0.0334946	0.0336034	0.0325722	0.0308106	0.0286175	0.026207	0.0272134	0.0304771	0.0316634	0.0349014	0.0359252	0.0354309	0.0339354
	0	0	0	0	0	0	0	0	0	0	0	0	0	0	0	0	0	0	0	0	0	0.00370702	0.0060701	0.0111617	0.0142079	0.015783	0.0163202	0.0161441	0.0154955	0.0145516	0.0171478	0.0183246	0.0185113	0.0180282	0.017112	0.0196426	0.0206935	0.028132	0.0396078	0.0459988	0.0487714	0.0490274	0.051295	0.0548366	0.0554087	0.0539716	0.0512348	0.0477168	0.0437907
	0	0	0	0	0	0	0	0	0	0	0	0	0	0	0	0	0	0	0	0	0	0	0	0	0	0.0035866	0.00587292	0.0107991	0.0137464	0.0152703	0.0157901	0.0156197	0.0149922	0.0140789	0.0130042	0.0118564	0.0106975	0.00956913	0.00849833	0.00750132	0.00658651	0.00575688	0.0050116	0.00434735	0.00375924	0.00324149	0.00278793	0.00239229	0.00204847
	0	0	0	0	0	0	0	0	0	0	0	0	0	0	0	0	0	0	0	0	0	0	0	0.00369248	0.0060463	0.00742544	0.00810591	0.0082957	0.00815033	0.0114776	0.0170232	0.0201812	0.021635	0.0218986	0.0213557	0.0202901	0.0189091	0.017362	0.0157545	0.0141593	0.0126248	0.0111813	0.0098463	0.00862789	0.00752767	0.00654282	0.00566767	0.00489481	0.00790839
	0	0	0	0	0	0	0	0	0	0	0	0	0	0	0	0	0	0	0	0	0	0	0	0.00340122	0.00556936	0.00683972	0.0108677	0.0132107	0.0143471	0.0146375	0.0143512	0.0136877	0.0161944	0.0173426	0.0175424	0.0205011	0.0218107	0.021972	0.0213581	0.0202448	0.0188333	0.0172683	0.0156519	0.014054	0.0159224	0.0166516	0.0165933	0.0160089	0.0184924
	0	0	0	0	0	0	0	0	0	0	0	0	0	0	0	0	0	0.00362327	0.00593296	0.00728625	0.0115772	0.0140732	0.0152838	0.0155931	0.0152881	0.0182045	0.0195613	0.0198281	0.0193553	0.0184025	0.017159	0.0157617	0.0143072	0.0128621	0.0114708	0.0101612	0.00894951	0.00784322	0.00684393	0.00594921	0.00515397	0.00445156	0.00383445	0.00329479	0.00282478	0.00604018	0.00799705	0.00904601	0.00945191
	0	0	0	0	0	0	0	0	0	0	0	0	0	0	0	0	0	0	0	0	0	0.0039044	0.0063933	0.00785159	0.00857112	0.0087718	0.00861809	0.00823187	0.0077025	0.00709456	0.00645393	0.00581243	0.00519144	0.00460459	0.00405991	0.0035614	0.00311022	0.00660998	0.00873875	0.00987856	0.0142224	0.0166668	0.0177577	0.0218099	0.0238095	0.0243675	0.0278453	0.0292616	0.0292494
fast ramp	0	0	0	0	0	0	0	0	0	0	0	0	0	0	0	0	0	0	0	0	0	0	0	0.00971265	0.0159041	0.0195318	0.0213217	0.0218209	0.0262948	0.0284298	0.0289268	0.0331657	0.0349174	0.0349442	0.033814	0.0319453	0.0344994	0.0350778	0.0343129	0.0326727	0.035356	0.0359929	0.0352372	0.0335728	0.0313539	0.0336927	0.0341533	0.0381961	0.0396511
	0	0	0	0	0	0	0	0	0	0	0	0	0	0	0	0	0	0	0	0	0.00380627	0.0100389	0.0176932	0.0260489	0.0307939	0.0329628	0.0371398	0.0387194	0.0385059	0.0370976	0.0349346	0.0399493	0.0419981	0.0419915	0.0406073	0.0383451	0.0355687	0.032539	0.0294389	0.0301998	0.0335238	0.0346504	0.034267	0.0366903	0.0409154	0.0424031	0.0420071	0.0403613	0.0379319
	0	0	0	0	0	0	0	0	0	0	0	0	0	0	0	0	0	0	0	0	0.00406707	0.00665967	0.00817871	0.0129953	0.0157969	0.0171559	0.0175031	0.0171607	0.0163673	0.0152977	0.014078	0.0168649	0.0181789	0.0184624	0.0180457	0.0171735	0.0160245	0.0187949	0.0200343	0.0202068	0.0196585	0.018645	0.017353	0.0159167	0.014431	0.0170279	0.0304104	0.0383817	0.0424639
	0	0	0	0	0	0	0	0	0	0	0	0	0	0	0	0	0	0	0	0	0	0	0	0	0	0	0	0	0	0	0	0	0.00465801	0.00762731	0.00936707	0.0102255	0.0151229	0.0179088	0.0191878	0.0194147	0.0189288	0.0179812	0.0167551	0.0153827	0.0186153	0.0201705	0.0205502	0.0201295	0.019186
	0	0	0	0	0	0	0	0	0	0	0	0	0	0	0	0	0	0	0	0	0	0	0	0	0	0	0	0	0	0.00395181	0.00647094	0.00794694	0.0086752	0.00887832	0.00872274	0.00833184	0.00779604	0.00718071	0.0104841	0.012354	0.0132014	0.0133357	0.0208912	0.0292211	0.0377965	0.0423028	0.051837	0.0604766	0.0642807
	0	0	0	0	0	0	0	0	0	0	0	0	0	0	0	0	0	0	0	0	0	0	0	0.00408503	0.0107741	0.0149039	0.0171825	0.0181452	0.0222794	0.0243186	0.0248864	0.0244493	0.0315229	0.0393138	0.0432444	0.0444582	0.043811	0.0419376	0.0393038	0.0362468	0.0370917	0.0364393	0.0388896	0.0392543	0.0382089	0.0362526	0.0337501	0.0309637	0.0280784
	0	0	0	0	0	0	0	0	0	0	0	0	0	0	0	0	0	0	0	0	0	0	0	0	0	0	0	0	0	0	0	0	0	0	0	0	0.00443133	0.00725613	0.00891122	0.0141592	0.0172117	0.0186924	0.0190707	0.023129	0.0250893	0.025579	0.0250667	0.0238997	0.0223321
	0	0	0	0	0	0	0	0	0	0	0	0	0	0	0	0	0	0	0	0	0	0	0	0	0	0	0	0	0	0	0	0	0.00403864	0.00661312	0.00812155	0.00886581	0.00907339	0.012953	0.015128	0.0160889	0.0162043	0.0197879	0.0255784	0.0286195	0.0297176	0.0294772	0.0323861	0.0332719	0.0408496
	0	0	0	0	0	0	0	0	0	0	0	0	0	0	0	0	0	0	0	0	0	0	0	0.0096549	0.0158095	0.0194156	0.0260223	0.0295959	0.0310188	0.0309534	0.0298925	0.0281991	0.0261374	0.0238966	0.0216093	0.0193661	0.017226	0.0200529	0.021289	0.021418	0.0256281	0.0276082	0.0376832	0.0431985	0.045476	0.0503359	0.056767	0.0592127	0.0589064
	0	0	0	0	0	0	0	0	0	0	0	0	0	0	0	0	0	0	0	0	0	0	0	0	0	0	0	0	0	0.00775431	0.0126974	0.0155936	0.0170226	0.0174212	0.0171159	0.0163489	0.0152975	0.0179673	0.0191665	0.0232177	0.0251704	0.0295294	0.0314811	0.0317549	0.030895	0.0293035	0.0272738	0.025017	0.0265594
	0	0	0	0	0	0	0	0	0	0	0	0	0	0	0	0	0	0	0.0039364	0.0064457	0.00791594	0.00864136	0.00884368	0.0126251	0.014745	0.0156816	0.0157941	0.0153505	0.0184852	0.019979	0.0242603	0.0302693	0.0333027	0.0342418	0.0337461	0.032305	0.0302775	0.03186	0.0318738	0.0308358	0.0291268	0.0270241	0.0286631	0.0327563	0.0344237	0.0344103	0.0372071	0.0417956	0.0474344
	0	0	0	0	0	0	0	0	0	0	0	0	0	0	0	0	0	0	0	0	0	0	0	0.00426357	0.00698143	0.00857386	0.00935958	0.00957872	0.00941087	0.00898913	0.00841106	0.0120108	0.0140291	0.014921	0.0150286	0.0146069	0.0138443	0.0128781	0.0118074	0.0107017	0.018136	0.026787	0.0359693	0.0409425	0.0429308	0.042853	0.0413927	0.0433174	0.0431841
	0	0	0	0	0	0	0	0	0	0	0	0	0	0	0	0	0	0	0	0	0	0	0	0	0.00419895	0.00687563	0.00844393	0.00921774	0.00943356	0.0176662	0.0268031	0.0320471	0.0345092	0.0350257	0.034221	0.0325571	0.034571	0.034785	0.0337854	0.0362042	0.036636	0.0357216	0.0339349	0.0358211	0.0359085	0.0347872	0.0328924	0.0305416	0.0279622
	0	0	0	0	0	0	0	0	0	0	0	0	0	0	0	0	0	0	0	0.00514182	0.00841953	0.01034	0.0112876	0.0115518	0.0113494	0.0108408	0.0101437	0.00934303	0.00849937	0.0127964	0.0203981	0.0248234	0.0269742	0.0275295	0.0269972	0.0257533	0.0292151	0.0305756	0.0304829	0.0294192	0.0277395	0.0308438	0.0319113	0.0367201	0.0438788	0.0472356	0.0530754	0.055246	0.0600275
	0	0	0	0	0	0	0	0	0	0	0	0	0	0	0	0	0	0	0	0	0	0	0	0	0	0	0	0	0	0	0	0.00449826	0.011864	0.0209098	0.0307846	0.0363923	0.0389555	0.0393936	0.0428912	0.0438263	0.0430131	0.0410546	0.0383928	0.035347	0.0321439	0.0334389	0.0332081	0.0319623	0.030077
	0	0	0	0	0	0	0	0	0	0	0	0	0	0	0	0	0	0	0	0	0	0	0	0	0	0	0	0.00493425	0.00807965	0.00992258	0.0108319	0.0160198	0.0239052	0.0284054	0.0304887	0.0308833	0.030133	0.02864	0.0266981	0.0245192	0.0222529	0.0200026	0.0178369	0.0157991	0.013914	0.0171274	0.0187187	0.0241045	0.0318569
	0	0	0	0	0	0	0	0	0	0	0	0	0	0	0	0	0	0	0	0	0	0	0	0	0.00458549	0.00750857	0.0138067	0.0175749	0.0195232	0.0201877	0.0199698	0.0191676	0.018	0.0166259	0.0151585	0.0136768	0.0122342	0.0154507	0.0170991	0.0176422	0.0174265	0.0167093	0.0156796	0.0190596	0.020699	0.0211178	0.0207046	0.0289183	0.0334739
	0	0	0	0	0	0	0	0	0	0	0	0	0	0	0	0	0	0	0	0	0	0.00415145	0.0109493	0.0151462	0.0174618	0.0184403	0.0184902	0.0179161	0.0210941	0.0225312	0.0227542	0.022156	0.021027	0.0237307	0.0247633	0.0246418	0.0237507	0.0223729	0.0207142	0.0189217	0.0170985	0.0153145	0.0136154	0.0120291	0.0105705	0.00924544	0.00805344	0.00698979	0.00604714
	0	0	0	0	0	0	0	0	0	0	0	0	0	0	0	0	0	0	0	0	0	0	0	0	0	0	0	0	0	0.00418867	0.00685879	0.00842325	0.0133838	0.0162692	0.0176688	0.0180264	0.0176738	0.0168567	0.015755	0.0144989	0.0131805	0.0118637	0.0105911	0.00939012	0.00827651	0.00725808	0.0105256	0.0165587	0.0200587
	0	0	0	0	0	0	0	0	0	0	0	0	0	0	0	0	0	0	0	0	0	0	0.00470944	0.00771152	0.0141799	0.0180499	0.0200509	0.0254429	0.0282212	0.0291562	0.0288249	0.0276558	0.0259633	0.0239757	0.0218556	0.0197162	0.0176344	0.0156594	0.0185304	0.0198461	0.0200759	0.0195702	0.0185882	0.0173192	0.0158995	0.0144254	0.0176727	0.0192687	0.0338337
	0	0	0	0	0	0	0	0	0	0	0	0	0	0	0	0	0	0	0	0	0.0037749	0.00618126	0.00759118	0.00828684	0.00848087	0.00833226	0.0117338	0.0136283	0.0144504	0.0145267	0.0141005	0.0133515	0.0124107	0.0151472	0.0164838	0.0168381	0.0202972	0.0257239	0.0322912	0.0356323	0.0367011	0.0399865	0.0408749	0.0439022	0.0444889	0.0434203	0.0450522	0.0446658	0.0429391
	0	0	0	0	0	0	0	0	0	0	0	0	0	0	0	0	0	0	0	0	0	0	0	0.00496853	0.00813577	0.00999151	0.0109071	0.0111625	0.0109669	0.0104754	0.00980179	0.00902816	0.00821292	0.00739659	0.00660634	0.00585955	0.00516643	0.00453205	0.0039579	0.00344298	0.00298469	0.00257942	0.00719153	0.0100468	0.0116306	0.0123102	0.0123611	0.0119892	0.0113459
	0	0	0	0	0	0	0	0	0	0	0	0	0	0	0	0	0	0	0	0	0	0.00422364	0.00691605	0.00849358	0.00927194	0.00948902	0.00932275	0.00890496	0.0083323	0.0118983	0.0138977	0.0147813	0.0148879	0.0144701	0.0137146	0.0127576	0.0116968	0.0106015	0.00951886	0.00848039	0.0159529	0.0246614	0.0296885	0.0320827	0.0326334	0.0319303	0.0304098	0.0283914	0.0303291
	0	0	0	0	0	0	0	0	0	0	0	0	0	0	0	0	0	0	0	0.00481798	0.00788925	0.00968876	0.0105766	0.0108243	0.0106346	0.010158	0.00950478	0.00875459	0.00796406	0.0119904	0.0142954	0.0153708	0.0155865	0.015219	0.0144726	0.0183147	0.0251063	0.0336518	0.0382743	0.0401153	0.0448491	0.0465487	0.0461584	0.04438	0.0417297	0.038582	0.0352043	0.0317833	0.0284459
	0	0	0	0	0	0	0	0	0	0	0	0	0	0	0	0	0	0	0	0	0	0	0	0	0	0	0	0	0	0.00501522	0.00821223	0.0100854	0.0110096	0.0112674	0.0160852	0.0238013	0.0332067	0.0384203	0.0456678	0.0490253	0.0496651	0.0534772	0.0542754	0.0680727	0.0800997	0.0855297	0.0963896	0.100502	0.0999562
	0	0	0	0	0	0	0	0	0	0	0	0	0	0	0	0	0	0	0	0	0	0	0	0	0	0	0	0	0	0	0	0	0	0.00389795	0.00638274	0.00783861	0.00855695	0.0087573	0.00860385	0.00821827	0.00768977	0.00708284	0.0103412	0.0121856	0.0169194	0.0195367	0.0206491	0.0207163	0.0200807
	0	0	0	0	0	0	0	0	0	0	0	0	0	0	0	0	0	0.00426609	0.00698556	0.00857894	0.00936513	0.0095844	0.00941645	0.00899446	0.00841605	0.00775179	0.00705181	0.00635088	0.00567236	0.00929724	0.0199538	0.0264414	0.0299214	0.0312709	0.031148	0.0385743	0.0422848	0.0433826	0.042693	0.0408279	0.0382362	0.0395086	0.0390633	0.0417474	0.0464409	0.0480611	0.0475679	0.0456743	0.0429042
	0	0	0	0	0	0	0	0	0	0	0	0	0	0	0	0	0	0	0	0	0	0	0	0	0.0052099	0.00853101	0.0104769	0.011437	0.0117048	0.0219195	0.0280464	0.0312318	0.0323408	0.0320215	0.0307553	0.0393158	0.0437622	0.0557245	0.0619121	0.0640254	0.0633382	0.0607964	0.0570949	0.0527376	0.048084	0.0485945	0.0473399	0.0449435	0.0470702
	0	0	0	0	0	0	0	0	0	0	0	0	0	0	0	0	0	0	0	0	0	0	0	0	0.00849401	0.0139086	0.0170811	0.0186465	0.019083	0.0187486	0.0221554	0.0237111	0.0282218	0.030318	0.030727	0.0299915	0.028513	0.026585	0.0244191	0.0221649	0.0241726	0.0289711	0.0354827	0.0471756	0.0534635	0.0559217	0.0557319	0.0537735	0.0506938
	0	0	0	0	0	0	0	0	0	0	0	0	0	0	0	0	0	0	0.00444207	0.00727372	0.00893283	0.00975145	0.00997976	0.00980489	0.00936549	0.00876321	0.00807155	0.0117848	0.0227707	0.0427129	0.059119	0.0681739	0.0720034	0.0722045	0.0699668	0.0661678	0.061447	0.0562636	0.0553823	0.0574139	0.0568892	0.0546682	0.051383	0.0474926	0.0433242	0.0435485	0.042268	0.0400207	0.0371994
	0	0	0	0	0	0	0	0	0	0	0	0	0	0	0	0	0	0	0	0	0	0	0	0	0	0	0	0.00410513	0.00672199	0.00825525	0.00901177	0.0133279	0.0198883	0.0236323	0.0253655	0.0256938	0.0250697	0.0238275	0.0222119	0.0203991	0.0226188	0.0233635	0.023095	0.0221561	0.0207987	0.0192055	0.0216115	0.0266194	0.0332067
	0	0	0	0	0	0	0	0	0	0	0	0	0	0	0	0	0	0	0	0.00446233	0.0073069	0.00897357	0.0142583	0.0173322	0.0188232	0.0236665	0.0261354	0.0269315	0.0265803	0.0299338	0.0356605	0.0383274	0.0477804	0.052547	0.0584778	0.0605318	0.064382	0.0648474	0.0630286	0.0597384	0.0555699	0.0509498	0.0461787	0.0414632	0.0369398	0.0371563	0.0360805	0.0430985	0.0463866
	0	0	0	0	0	0	0	0	0	0	0	0	0	0	0	0	0	0	0	0	0	0	0.00465046	0.00761494	0.00935188	0.0102089	0.0150984	0.0178798	0.0191567	0.0240337	0.0265131	0.0273039	0.0269368	0.0258057	0.0241995	0.0223277	0.0203393	0.0183381	0.0163942	0.0145524	0.0128396	0.0112696	0.00984695	0.00856973	0.0120825	0.0186906	0.0225059	0.0336249	0.0399733
	0	0	0	0	0	0	0	0	0	0	0	0	0	0	0	0	0	0	0	0	0	0	0	0	0	0	0	0	0	0	0	0	0	0	0	0	0	0	0	0	0	0	0.0043758	0.00716521	0.00879956	0.00960596	0.0142067	0.0168238	0.0267769
	0	0	0	0	0	0	0	0	0	0	0	0	0	0	0	0	0	0	0	0	0	0	0	0	0.00453725	0.00742957	0.00912422	0.00996038	0.0101936	0.010015	0.00956615	0.00895097	0.0127817	0.0149296	0.0158788	0.0205305	0.0275113	0.0312867	0.0327894	0.0327193	0.0315972	0.0298067	0.0367017	0.0401175	0.0456263	0.0523569	0.0551483	0.0552073	0.0534328
	0	0	0	0	0	0	0	0	0	0	0	0	0	0	0	0	0	0	0	0.00521589	0.00854081	0.0104889	0.0114502	0.0117182	0.0167288	0.0195378	0.0207787	0.0209278	0.02034	0.0192777	0.0179322	0.0216569	0.0234421	0.0290843	0.0319107	0.0327568	0.0322476	0.0308467	0.028894	0.0266357	0.0242467	0.0270645	0.028064	0.0278118	0.026729	0.0251248	0.023224	0.0211867	0.0191249
	0	0	0	0	0	0	0	0	0	0	0	0	0	0	0	0	0	0	0	0	0	0.00425725	0.00697109	0.00856117	0.00934572	0.00956454	0.00939694	0.00897582	0.0126559	0.0147068	0.0155984	0.0156834	0.0152251	0.0144177	0.0134026	0.0122819	0.011127	0.0142445	0.0158662	0.0164319	0.0162712	0.0156288	0.0146847	0.0135693	0.016633	0.0223974	0.0297827	0.0337546	0.0353079
	0	0	0	0	0	0	0	0	0	0	0	0	0	0	0	0	0	0	0	0	0	0	0.0040976	0.00670966	0.00824011	0.0171904	0.0267228	0.0322344	0.0348698	0.0354906	0.0347405	0.0330963	0.0309066	0.0284232	0.0258246	0.0273318	0.027444	0.0266174	0.0251888	0.027501	0.0281473	0.0276557	0.0264174	0.0247193	0.0227688	0.0207132	0.0186547	0.0166619	0.0147785
	0	0	0	0	0	0	0	0	0	0	0	0	0	0	0	0	0	0	0.00506639	0.00829601	0.0101883	0.011122	0.0113824	0.0111829	0.0106818	0.00999484	0.00920597	0.00837468	0.00754227	0.00673646	0.00597496	0.0103346	0.0129173	0.0142241	0.0146328	0.0144258	0.0138131	0.0129485	0.0119435	0.0159438	0.0181013	0.0189528	0.0189008	0.0182449	0.0172057	0.0210102	0.02287	0.0233652	0.0229294
	0	0	0	0	0	0	0	0	0	0	0	0	0	0	0	0	0	0	0	0.00501292	0.00820847	0.0100808	0.0110046	0.0112623	0.0110649	0.010569	0.00988937	0.0141217	0.0215077	0.0307649	0.050998	0.062885	0.0687867	0.0754955	0.0775118	0.0813294	0.086229	0.0866799	0.084134	0.0846758	0.0822567	0.0829452	0.0806812	0.0765126	0.0762171	0.0735147	0.0692876	0.0641774	0.0586431
	0	0	0	0	0	0	0	0	0	0	0	0	0	0	0	0	0	0	0	0	0	0.00425054	0.0112106	0.0155078	0.0178787	0.0188804	0.0189316	0.0183438	0.017347	0.0203594	0.0259603	0.0331121	0.0368182	0.0380926	0.0376952	0.0361902	0.0339922	0.0356525	0.0355939	0.0386356	0.039405	0.038626	0.0368346	0.038674	0.0386362	0.0415919	0.046457	0.0524423	0.0589816
	0	0	0	0	0	0	0	0	0	0	0	0	0	0	0	0	0	0	0	0	0	0	0	0	0	0.00540307	0.00884732	0.0162684	0.0207084	0.0230041	0.0237871	0.0235304	0.0225851	0.0266124	0.0338406	0.0375739	0.0388418	0.0438184	0.0457146	0.0454835	0.043834	0.0412881	0.0436279	0.0491658	0.0512625	0.0563866	0.0633716	0.0659716	0.0655466
	0	0	0	0	0	0	0	0	0	0	0	0	0	0	0	0	0	0	0	0	0	0	0	0	0	0.00519588	0.00850805	0.0104487	0.0114062	0.0116733	0.0114687	0.0161507	0.0187583	0.01989	0.019995	0.0246042	0.0268854	0.0275311	0.0270594	0.025854	0.0241965	0.0222903	0.0202802	0.0182664	0.0215121	0.0333727	0.0402266	0.043499	0.0442633
	0	0	0	0	0	0	0	0	0	0	0	0	0	0	0	0	0	0	0	0	0	0.00437413	0.00716247	0.0087962	0.0096023	0.00982712	0.00965492	0.0135964	0.0157917	0.0211184	0.0239952	0.025135	0.0250732	0.0242079	0.0228324	0.0211602	0.0237181	0.0246534	0.0288444	0.0307059	0.0309447	0.0300881	0.0285252	0.0265402	0.0243376	0.0220614	0.0198108	0.0176512	0.0156235
	0	0	0	0	0	0	0	0	0	0	0	0	0	0	0	0	0	0	0	0	0	0	0.00429617	0.00703482	0.00863943	0.00943116	0.00965197	0.00948284	0.00905787	0.0127716	0.0148413	0.015741	0.0158268	0.0153643	0.0188456	0.02056	0.0210336	0.0206599	0.0197306	0.0184593	0.0170006	0.0197603	0.020961	0.0253732	0.0274971	0.0280172	0.0274453	0.0261601	0.0244391
	0	0	0	0	0	0	0	0	0	0	0	0	0	0	0	0	0	0	0	0.00440897	0.00721952	0.00886627	0.00967878	0.00990539	0.00973182	0.0092957	0.00869791	0.0080114	0.00728798	0.0109726	0.0130819	0.0140659	0.0142634	0.013927	0.013244	0.0123509	0.0113465	0.0103003	0.00926062	0.0082594	0.0117258	0.0136642	0.0145145	0.0146075	0.0141899	0.0178527	0.0197213	0.0203259	0.0244722
	0	0	0	0	0	0	0	0	0	0	0	0	0	0	0	0	0	0	0	0	0.00435372	0.00712905	0.00875516	0.0095575	0.00978127	0.00960987	0.00917921	0.00858892	0.00791101	0.00719666	0.00648134	0.0144963	0.0237463	0.0291665	0.0318414	0.0369419	0.039147	0.0393388	0.0381748	0.0361401	0.0335888	0.0351286	0.0350065	0.0337743	0.0361924	0.036624	0.0357099	0.0339238	0.0316119
	0	0	0	0	0	0	0	0	0	0	0	0	0	0	0	0	0	0	0	0	0	0	0	0	0	0	0.0047247	0.00773651	0.00950117	0.0103719	0.0106147	0.0104287	0.00996136	0.0140455	0.0163216	0.0220357	0.025142	0.026398	0.0263726	0.0254889	0.0240591	0.0270348	0.0328658	0.0356946	0.0364179	0.0357061	0.0340557	0.0318304	0.0292928
	0	0	0	0	0	0	0	0	0	0	0	0	0	0	0	0	0	0	0	0	0	0	0	0	0	0	0	0	0	0	0	0	0	0	0	0	0	0	0	0	0	0	0	0	0.00471948	0.00772796	0.0142102	0.0180884	0.0200937
	0	0	0	0	0	0	0	0	0	0	0	0	0	0	0	0	0	0	0	0	0	0	0	0	0.0041686	0.0109945	0.0193774	0.0243599	0.031068	0.0345437	0.0357384	0.035365	0.0381212	0.0387162	0.0378428	0.036014	0.0336047	0.0308855	0.0322165	0.0320501	0.0308854	0.0290899	0.0269305	0.0245981	0.0222263	0.0199062	0.0176969	0.0156344	0.0137382
	0	0	0	0	0	0	0	0	0	0	0	0	0	0	0	0	0	0	0	0	0	0	0	0.00422228	0.00691383	0.00849084	0.00926895	0.00948597	0.00931975	0.00890209	0.00832962	0.00767218	0.00697939	0.00628566	0.00983639	0.0118933	0.0128813	0.0131203	0.0170717	0.0191594	0.0199293	0.0240129	0.0259611	0.026414	0.0258497	0.024622	0.02299	0.0211406	0.0234286
	0	0	0	0	0	0	0	0	0	0	0	0	0	0	0	0	0	0	0	0.00423109	0.00692825	0.00850856	0.00928829	0.00950576	0.00933919	0.00892067	0.0125781	0.0146164	0.0155025	0.0155871	0.0151316	0.0143291	0.0133203	0.0122064	0.0110586	0.00992592	0.00884048	0.0078224	0.00688293	0.00602702	0.00948634	0.0114935	0.0124613	0.0127005	0.0124436	0.0118625	0.0153142	0.0171248	0.0220069
	0	0	0	0	0	0	0	0	0	0	0	0	0	0	0	0	0	0	0	0	0	0	0	0	0.00398787	0.00652998	0.00801944	0.00875435	0.00895932	0.0127902	0.0189257	0.0224166	0.0280079	0.0308356	0.0317178	0.031267	0.0379131	0.0451103	0.0524403	0.0556306	0.0559412	0.0543113	0.0514341	0.0478154	0.0438186	0.0476754	0.052682	0.0543069	0.0536117
	0	0	0	0	0	0	0	0	0	0	0	0	0	0	0	0	0	0	0	0	0	0.00401967	0.00658205	0.0080834	0.00882417	0.00903077	0.00887252	0.0124946	0.014512	0.0153874	0.0154686	0.0150148	0.0142172	0.0172351	0.0267311	0.0362377	0.0454392	0.050114	0.051601	0.0509022	0.0527809	0.0523059	0.0502689	0.0472516	0.0436764	0.0398448	0.0359671	0.0362057	0.0391956
	0	0	0	0	0	0	0	0	0	0	0	0	0	0	0	0.00463565	0.0075907	0.00932211	0.0101764	0.0104147	0.0102322	0.00977362	0.0137808	0.016014	0.0169848	0.0170774	0.0165784	0.0156991	0.0145939	0.0133735	0.012116	0.010875	0.00968576	0.00857034	0.0121767	0.014194	0.0150798	0.0151781	0.0240166	0.0291521	0.0316366	0.0322624	0.0408932	0.0453349	0.0468226	0.0509169	0.0519884	0.0509984	0.0532947
	0	0	0	0	0	0	0	0	0	0	0	0	0	0	0	0	0	0	0	0	0	0	0	0	0	0	0.00470734	0.00770808	0.00946626	0.0103338	0.015283	0.0180985	0.019391	0.0196203	0.0191293	0.0181716	0.0169325	0.0155456	0.0141051	0.012676	0.0160089	0.017717	0.0182798	0.0180564	0.0173133	0.0162464	0.0149973	0.0136673	0.017034
	0	0	0	0	0	0	0	0	0	0	0	0	0	0	0	0	0	0	0	0	0	0	0	0.00426034	0.00697614	0.00856737	0.0093525	0.00957147	0.00940375	0.00898233	0.00840469	0.00774133	0.00704229	0.0106027	0.0126409	0.0178521	0.0207587	0.0220249	0.02215	0.0257664	0.0273439	0.0275028	0.030966	0.0322699	0.0320836	0.0394252	0.0473113	0.0510429	0.0518671
	0	0	0	0	0	0	0	0	0	0	0	0	0	0	0	0.00456279	0.00747139	0.00917558	0.0100164	0.010251	0.0100713	0.00961999	0.00900135	0.0082909	0.012105	0.014264	0.0152424	0.0153975	0.0149955	0.0142333	0.0132547	0.0121632	0.0110318	0.00991101	0.00883403	0.00782183	0.00688632	0.0105957	0.0172969	0.0212204	0.0231532	0.023688	0.0278309	0.0296935	0.0299663	0.0291646	0.0276688	0.0303199	0.0311006
	0	0	0	0	0	0	0	0	0	0	0	0	0	0	0	0	0	0	0	0	0.00439274	0.00719294	0.00883362	0.00964314	0.00986892	0.00969599	0.0136542	0.0158588	0.0168155	0.0169043	0.0208011	0.0271224	0.0304685	0.0317104	0.0315008	0.0303253	0.0329336	0.0335999	0.0373352	0.0386122	0.0381995	0.0410604	0.041629	0.045035	0.050231	0.0520635	0.0515811	0.0539557	0.0537744
	0	0	0	0	0	0	0	0	0	0	0	0	0	0	0	0	0	0	0	0	0	0.00447745	0.0118091	0.0208131	0.0261647	0.0288923	0.0297713	0.0293823	0.0326335	0.038218	0.0407056	0.0410356	0.0443858	0.0451731	0.0442166	0.0421224	0.0393346	0.0406509	0.0401975	0.0430501	0.0435478	0.0424504	0.04032	0.0375671	0.0344874	0.0312897	0.0281182	0.0295457	0.0295318
	0	0	0	0	0	0	0	0	0	0	0	0	0	0	0	0	0	0	0	0	0	0	0	0	0	0	0	0	0	0	0	0	0	0	0	0	0	0	0.00459774	0.00752862	0.00924586	0.0100932	0.0103295	0.0101485	0.00969368	0.0182658	0.0234116	0.0260917	0.0270309
	0	0	0	0	0	0	0	0	0	0	0	0	0	0	0	0	0	0.00438189	0.00717517	0.0088118	0.00961932	0.00984454	0.00967203	0.00923859	0.0130264	0.0151374	0.016055	0.0161426	0.0156709	0.0148397	0.013795	0.0126414	0.0114528	0.0102797	0.00915554	0.00810118	0.0115101	0.0177989	0.0214295	0.023159	0.0235574	0.0274323	0.0291283	0.0293081	0.0328474	0.0341406	0.0338856	0.0326013	0.0306692
	0	0	0	0	0	0	0	0	0	0	0	0	0	0	0	0	0	0	0	0	0	0	0	0.00449824	0.0073657	0.00904579	0.00987475	0.0146042	0.0172946	0.0185297	0.0187488	0.0227778	0.0247301	0.0297244	0.0320955	0.0326303	0.0319166	0.0348877	0.0357329	0.0351253	0.0335639	0.0314144	0.0334395	0.0336983	0.0372627	0.0429258	0.0453114	0.0454217	0.0440031
	0	0	0	0	0	0	0	0	0	0	0	0	0	0	0	0	0	0.00505923	0.0082843	0.0101739	0.0111063	0.0164255	0.0245107	0.0291249	0.0312609	0.0316655	0.0359555	0.0376497	0.0375483	0.0362465	0.0392421	0.0399607	0.0391293	0.0372863	0.0348257	0.032032	0.0291068	0.0261896	0.0233736	0.0207179	0.018257	0.0160075	0.0139736	0.0121512	0.0105302	0.00909769	0.00783849	0.0117961	0.0140613
	0	0	0	0	0	0	0	0	0	0	0	0	0	0	0	0	0	0	0	0	0	0	0	0	0	0	0	0	0	0	0	0	0	0	0	0.00424702	0.0112013	0.0154949	0.0178638	0.0188648	0.0189159	0.0183286	0.0173327	0.0160955	0.0147374	0.0175898	0.0189238	0.0276903	0.0369038
	0	0	0	0	0	0	0	0	0	0	0	0	0	0	0	0	0	0	0	0	0.00463294	0.00758627	0.0139496	0.0177567	0.0197252	0.0203966	0.0201765	0.0193659	0.0274522	0.0319705	0.0339487	0.0341592	0.0378109	0.0390163	0.0385422	0.036958	0.0346817	0.0320163	0.0291776	0.026316	0.028166	0.0284807	0.0277558	0.0263578	0.0245547	0.0225392	0.0204475	0.0183736	0.0163796
	0	0	0	0	0	0	0	0	0	0	0	0	0	0	0	0	0	0	0	0.00464292	0.0076026	0.00933672	0.0101923	0.010431	0.0102482	0.00978894	0.00915943	0.0084365	0.0123176	0.0145144	0.020153	0.0279134	0.0321981	0.0340123	0.0341108	0.033056	0.0312627	0.0290334	0.031228	0.031673	0.0355734	0.041662	0.0443744	0.0447344	0.0435059	0.0458957	0.0459896	0.0491843	0.0497097
	0	0	0	0	0	0	0	0	0	0	0	0	0	0	0	0	0	0	0	0	0	0	0	0	0	0	0	0	0	0	0.0047599	0.00779416	0.00957198	0.0104492	0.0106938	0.0152663	0.0178298	0.0189622	0.0190982	0.0185619	0.0175924	0.0163645	0.0197636	0.0261526	0.029576	0.0356588	0.0385645	0.044005	0.0557258
	0	0	0	0	0	0	0	0	0	0	0	0	0	0	0	0	0	0	0	0.00488516	0.0128844	0.0178231	0.0254332	0.0345838	0.0395813	0.0465157	0.0496356	0.0549812	0.0567578	0.0560837	0.053789	0.0504834	0.0466088	0.0424801	0.0383167	0.039152	0.0433106	0.0446751	0.0490069	0.0503004	0.0495146	0.0473609	0.044361	0.0408925	0.0372238	0.0384266	0.0379703	0.0413019	0.0470632
	0	0	0	0	0	0	0	0	0	0	0	0	0	0	0	0	0	0	0	0	0	0.00452616	0.00741142	0.00910193	0.0144622	0.0175801	0.0190924	0.0194788	0.0190978	0.0182148	0.0170245	0.0201933	0.0216539	0.0264476	0.0287919	0.0339435	0.0408075	0.0440677	0.0448051	0.0438271	0.0417315	0.0389555	0.0403408	0.0399439	0.0383654	0.0360466	0.0333078	0.0349037	0.0348266
	0	0	0	0	0	0	0	0	0	0	0	0	0	0	0	0	0	0	0	0	0	0	0	0	0	0	0	0	0	0	0	0	0.00386159	0.0101848	0.0140887	0.0162426	0.0171527	0.0171992	0.0205268	0.0220829	0.0262619	0.0282003	0.028573	0.0278839	0.0303674	0.0310343	0.0343232	0.0392616	0.0412818
	0	0	0	0	0	0	0	0	0	0	0	0	0	0	0	0	0	0	0	0	0	0	0	0.00459518	0.00752443	0.00924072	0.0100875	0.0103237	0.0101428	0.00968829	0.00906526	0.0129449	0.0151202	0.0160815	0.0161975	0.015743	0.014921	0.0138798	0.0127257	0.011534	0.0103562	0.00922638	0.00816588	0.00718668	0.0108893	0.0130135	0.0140098	0.0234076	0.028938
	0	0	0	0	0	0	0	0	0	0	0	0	0	0	0	0	0.0043399	0.00710642	0.00872736	0.013867	0.0168566	0.0183067	0.0186772	0.0183119	0.0174652	0.0206638	0.0264687	0.0294902	0.0305465	0.0302509	0.0290587	0.0273047	0.0339116	0.0372261	0.0382246	0.037638	0.036008	0.0337322	0.0310983	0.0283109	0.0255122	0.0227979	0.0202293	0.0178429	0.0156569	0.0136771	0.0162405	0.0174252	0.0176467
	0	0	0	0	0	0	0	0	0	0	0	0	0	0	0	0	0	0	0	0	0	0.00522724	0.0085594	0.015739	0.0200345	0.0222555	0.0282403	0.0313241	0.0375891	0.0405536	0.0412083	0.0455203	0.0521422	0.0600949	0.0634512	0.063616	0.0616362	0.0582838	0.0541215	0.0600076	0.0619813	0.0612678	0.0587763	0.0551749	0.0561751	0.0549997	0.0524046	0.0489431	0.0450146
	0	0	0	0	0	0	0	0	0	0	0	0	0	0	0	0	0	0	0	0	0	0	0	0.00460596	0.0121481	0.0168045	0.0193736	0.0204592	0.0205146	0.0198777	0.0187976	0.0174559	0.015983	0.0144705	0.0129811	0.0115562	0.0102214	0.0135967	0.0154125	0.0161232	0.0160699	0.015506	0.0192246	0.0210855	0.026246	0.0288428	0.0342417	0.0413416	0.0493483
	0	0	0	0	0	0	0	0	0	0	0	0	0	0	0	0	0	0	0	0	0	0	0	0	0	0.00452922	0.0119457	0.0165245	0.0190509	0.0201183	0.0201728	0.0195465	0.0184844	0.0171651	0.0157167	0.0187586	0.0201813	0.0204718	0.0245231	0.026433	0.0313739	0.0336549	0.0340781	0.0332421	0.0315893	0.0294435	0.0315669	0.0364822	0.0431075
	0	0	0	0	0	0	0	0	0	0	0	0	0	0	0.0042509	0.00696068	0.00854838	0.00933176	0.00955025	0.0093829	0.00896242	0.00838606	0.00772417	0.00702668	0.00632826	0.00990305	0.0119739	0.0214704	0.0271306	0.0300333	0.0309921	0.0306165	0.0293587	0.0275509	0.0254338	0.023179	0.0209059	0.0186952	0.0165991	0.0146486	0.0128598	0.0112382	0.00978192	0.00848433	0.00733575	0.00632479	0.0054393	0.00466701	0.00399598
	0	0	0	0	0	0	0	0	0	0	0	0	0	0	0	0	0	0	0	0	0	0	0	0	0.00466181	0.00763354	0.00937472	0.0102338	0.0151353	0.0179235	0.0192035	0.0194305	0.0189443	0.0179958	0.0167688	0.0153952	0.0139687	0.0125534	0.0158541	0.0222074	0.0303984	0.03489	0.0367545	0.050782	0.0631781	0.0740733	0.0836045	0.0919081	0.0944542
	0	0	0	0	0	0	0	0	0	0	0	0	0	0	0	0	0	0	0	0	0	0	0	0.00457801	0.00749631	0.00920619	0.0100499	0.0102852	0.0101049	0.00965208	0.00903138	0.0128966	0.0150637	0.0160214	0.0161369	0.0202622	0.0223616	0.0321901	0.0422987	0.0476848	0.0497283	0.0494641	0.0476617	0.0448875	0.0415529	0.0379523	0.0388697	0.0382074	0.036508
	0	0	0	0	0	0	0	0	0	0	0	0	0	0	0	0	0	0	0	0	0	0	0	0.00459865	0.0121288	0.0167778	0.0193429	0.0204267	0.0250807	0.0273762	0.0280154	0.032122	0.0384178	0.0413757	0.0419989	0.0410367	0.0390432	0.0364241	0.0334716	0.0303926	0.0319287	0.0365079	0.0429765	0.0459004	0.0463521	0.0451318	0.0428309	0.0444798	0.0441235
	0	0	0	0	0	0	0	0	0	0	0	0	0	0	0	0	0	0	0	0	0	0	0	0.00514429	0.00842358	0.010345	0.0164373	0.019981	0.0216999	0.0272833	0.0404181	0.0530388	0.059756	0.0622951	0.0619503	0.0596835	0.0613472	0.0604466	0.0578568	0.059364	0.0584236	0.0558736	0.0523283	0.0482325	0.043902	0.044701	0.0437678	0.0417041	0.0389504
	0	0	0	0	0	0	0	0	0	0	0	0	0	0	0	0	0	0	0	0	0	0	0.00489762	0.0129173	0.0178686	0.0206004	0.0217547	0.0267113	0.029156	0.0298368	0.0293127	0.0279983	0.0261972	0.024129	0.0219499	0.0197679	0.0176558	0.0156598	0.0138073	0.0121119	0.0105774	0.00920125	0.00797645	0.00689335	0.00594082	0.00510711	0.00438045	0.00374942	0.00320322
	0	0	0	0	0	0	0	0	0	0	0	0	0	0	0	0	0	0	0	0	0	0	0	0	0.00412301	0.00675128	0.00829121	0.00905103	0.013386	0.0158519	0.016984	0.0171848	0.0167547	0.0159159	0.0148307	0.0136159	0.0123542	0.0111025	0.00989869	0.00876648	0.0118425	0.0135153	0.0183155	0.0250544	0.0287483	0.0302798	0.0344345	0.036088	0.0360105
	0	0	0	0	0	0	0	0	0	0	0	0	0	0	0	0	0	0.00456576	0.00747625	0.00918156	0.0145887	0.0177339	0.0238252	0.0271255	0.0330122	0.0358734	0.0366126	0.0359051	0.034251	0.0320168	0.0340329	0.0388318	0.0407727	0.040734	0.0393695	0.0371613	0.03446	0.031517	0.0330744	0.0330316	0.0319175	0.0301219	0.0279286	0.0346721	0.042619	0.0465455	0.0476481	0.0468216	0.044729
	0	0	0	0	0	0	0	0	0	0	0	0	0	0	0	0	0	0	0	0	0	0	0	0	0	0	0	0.00413923	0.0109171	0.0151017	0.0174105	0.018386	0.022575	0.0246412	0.0252166	0.0247737	0.0236628	0.0221406	0.0203927	0.018551	0.0208461	0.0216996	0.0215587	0.0207559	0.0195357	0.0180759	0.0206427	0.0216849	0.021671
	0	0	0	0	0	0	0	0	0	0	0	0	0	0	0	0	0	0	0	0	0	0	0	0	0	0	0	0	0	0	0	0	0	0	0.00491285	0.0080446	0.00987954	0.0156978	0.019082	0.0207235	0.021143	0.0256422	0.0278156	0.0332713	0.040748	0.0444208	0.0454232	0.0446026	0.0425869
	0	0	0	0	0	0	0	0	0	0	0	0	0	0	0	0	0	0	0.0112703	0.0184546	0.0226641	0.024741	0.0309554	0.0341039	0.0350938	0.0346042	0.033139	0.0310679	0.0286588	0.0261022	0.0235308	0.021034	0.0186691	0.0164705	0.0144555	0.0126298	0.0109911	0.0151665	0.0174671	0.0184353	0.0184785	0.0291705	0.0353792	0.0383784	0.0447629	0.0475718	0.0478914	0.0465321	0.049727
	0	0	0	0	0	0	0	0	0	0	0	0	0	0	0	0	0	0	0.00474078	0.00776285	0.00953353	0.0104072	0.0106509	0.0104642	0.00999528	0.0093525	0.00861433	0.00783646	0.00705755	0.00630353	0.00559096	0.00492961	0.00906509	0.0115393	0.0128187	0.0132551	0.013112	0.0125853	0.0118187	0.0109165	0.00995303	0.00898015	0.00803293	0.00713405	0.00629709	0.00552915	0.0048327	0.00420706	0.00364945
	0	0	0	0	0	0	0	0	0	0	0	0	0	0	0	0	0	0.00435754	0.0071353	0.00876283	0.00956586	0.00978983	0.00961829	0.00918725	0.00859644	0.00791794	0.00720296	0.0108445	0.0129292	0.0139018	0.0184545	0.0208999	0.0218523	0.0217727	0.0210039	0.024156	0.0254751	0.0255223	0.0247153	0.0233623	0.0216876	0.0198525	0.01797	0.0161177	0.0143464	0.0126877	0.0111589	0.00976751	0.0128714
	0	0	0	0	0	0	0	0	0	0	0	0	0	0	0	0	0	0	0.00416872	0.00682612	0.0125519	0.0159775	0.0219175	0.025179	0.0265379	0.0307456	0.0325558	0.0326995	0.0317213	0.034192	0.0388934	0.0407669	0.0406832	0.0392903	0.0370656	0.0343564	0.0314114	0.0284053	0.0337943	0.0362962	0.0367806	0.0358968	0.0341248	0.0318158	0.0292225	0.026524	0.0280123	0.0322582	0.0340444
	0	0	0	0	0	0	0	0	0	0	0	0	0	0	0	0	0	0	0	0	0	0	0	0	0	0.00416264	0.00681617	0.00837091	0.00913802	0.00935198	0.0091881	0.00877634	0.00821196	0.00756381	0.0068808	0.00619687	0.00553481	0.00490914	0.00432844	0.00379696	0.00331593	0.00288453	0.00250058	0.00216104	0.00602507	0.00841724	0.00974417	0.0103135	0.0103562
	0	0	0	0	0	0	0	0	0	0	0	0	0	0	0.00439747	0.00720068	0.00884313	0.00965352	0.00987954	0.00970642	0.00927144	0.0130727	0.0151912	0.0161121	0.0162	0.0157266	0.0148925	0.0138441	0.0126864	0.0114935	0.0103162	0.0135856	0.0153307	0.0159967	0.020315	0.0225421	0.0232943	0.0230331	0.0308961	0.0351516	0.0368491	0.0367762	0.0355189	0.0379065	0.0426589	0.0488402	0.0557764	0.0629905	0.070154
	0	0	0	0	0	0	0	0	0	0	0	0	0	0	0	0	0	0	0	0	0	0	0	0.0050401	0.0132931	0.0183884	0.0262398	0.0356806	0.0408366	0.0429509	0.047997	0.0548425	0.0576291	0.0576034	0.0556934	0.0525831	0.0487704	0.0446121	0.0403589	0.0412218	0.0454859	0.0518896	0.0544772	0.0544216	0.0525962	0.0496443	0.0510745	0.0604351	0.0647239
	0	0	0	0	0	0	0	0	0	0	0	0	0	0	0	0	0	0	0.00521199	0.00853444	0.0156931	0.0199761	0.0221906	0.0229459	0.0279103	0.0355328	0.0498989	0.0578891	0.0613429	0.0616425	0.0598178	0.0566291	0.057843	0.056756	0.0541624	0.0506442	0.0466218	0.0423936	0.0433783	0.0426131	0.0459119	0.0466146	0.0455539	0.0433461	0.0456538	0.0561246	0.0612992	0.0627537	0.0616666
	0	0	0	0	0	0	0	0	0	0	0	0	0	0	0	0	0	0	0	0	0	0	0	0	0	0	0	0	0	0	0	0	0.00520194	0.00851798	0.0104609	0.0114196	0.0168889	0.0200001	0.0266304	0.0301998	0.0316001	0.0315004	0.0356005	0.042381	0.0455336	0.0461506	0.0450478	0.0428283	0.0399333
	0	0	0	0	0	0	0	0	0	0	0	0	0	0	0	0	0	0	0	0	0	0.00510462	0.00835862	0.0102652	0.0163105	0.0198269	0.0215325	0.0219683	0.0266432	0.0289014	0.0447793	0.0539512	0.0583266	0.059343	0.0580743	0.0604203	0.0651122	0.0661178	0.0697239	0.0698501	0.0676396	0.0639353	0.0593514	0.0543285	0.054281	0.0524656	0.0495248	0.0510308	0.0503635
	0	0	0	0	0	0	0	0	0	0	0	0	0	0	0	0	0	0	0	0	0	0.0042434	0.0111918	0.0154817	0.0178486	0.0188487	0.0231432	0.0252614	0.0258512	0.0253972	0.0242583	0.0226978	0.0209059	0.0190179	0.0213708	0.0264892	0.0290497	0.0298116	0.0293427	0.0280643	0.0262851	0.0242289	0.0220544	0.0198721	0.0304865	0.0365998	0.0437385	0.0513299	0.054732
	0	0	0	0	0	0	0	0	0	0	0	0	0	0	0	0	0	0	0	0	0	0	0	0	0.00485573	0.00795107	0.00976468	0.0106595	0.0157648	0.018669	0.0200023	0.0250945	0.0276834	0.0285091	0.0281258	0.0269447	0.0252676	0.0233132	0.0212371	0.0191476	0.0171178	0.0200505	0.0310689	0.0374339	0.0404705	0.0411761	0.0402962	0.043238	0.0486449
	0	0	0	0	0	0	0	0	0	0	0	0	0	0	0	0	0	0	0.00412862	0.00676046	0.0083025	0.00906335	0.00927555	0.00911302	0.00870462	0.0164021	0.0210229	0.0234296	0.0242729	0.0240407	0.0230951	0.0217023	0.0200556	0.0182928	0.0206387	0.0215331	0.021425	0.0206486	0.0194497	0.0180069	0.0164481	0.0148628	0.0133117	0.0118346	0.0104556	0.00918767	0.00803586	0.00699973	0.0102038
	0	0	0	0	0	0	0	0	0	0	0	0	0	0	0	0	0	0	0	0	0	0	0	0.00478642	0.00783757	0.00962529	0.0105074	0.0107534	0.0105649	0.0100915	0.00944253	0.00869725	0.00791189	0.00712548	0.0063642	0.00564478	0.00497706	0.00436593	0.00381283	0.00331678	0.00287529	0.00248487	0.00692793	0.00967856	0.0112043	0.0118589	0.0119081	0.0115497	0.01093
	0	0	0	0	0	0	0	0	0	0	0	0	0	0	0	0	0	0	0	0.0044444	0.00727753	0.00893751	0.014201	0.0172625	0.0320807	0.0409595	0.0455653	0.0471555	0.0466719	0.0448142	0.0420964	0.0388914	0.0354651	0.032003	0.0286308	0.0254295	0.0224481	0.0197119	0.0172302	0.0150004	0.0130129	0.011253	0.00970357	0.0083461	0.00716193	0.00613282	0.00968588	0.0117493	0.0127464
	0	0	0	0	0	0	0	0	0	0	0	0	0	0	0	0	0	0	0	0	0.00542161	0.00887768	0.0109026	0.0119018	0.0121804	0.011967	0.0168523	0.0195733	0.0207541	0.0262852	0.0291292	0.0300784	0.0297264	0.0285136	0.0267638	0.030133	0.0368229	0.045519	0.0498525	0.0511192	0.0502886	0.053501	0.0538964	0.0523905	0.0496596	0.0461973	0.0423584	0.0492365	0.0522292
	0	0	0	0	0	0	0	0	0	0	0	0	0	0	0	0	0	0	0	0	0	0.00566095	0.00926959	0.0170449	0.0273577	0.0333717	0.0363064	0.0370807	0.0363812	0.0347169	0.0381215	0.0448121	0.0478244	0.0482722	0.0469862	0.0445802	0.0415027	0.038076	0.0345279	0.031015	0.0276411	0.0301322	0.030812	0.0302552	0.0288879	0.032683	0.0341531	0.0340163	0.0328068
	0	0	0	0	0	0	0	0	0	0	0	0	0	0	0	0	0	0	0	0	0	0	0	0	0	0	0.00449064	0.00735325	0.00903049	0.00985806	0.0100889	0.00991208	0.00946788	0.00885902	0.0081598	0.0164043	0.0213917	0.0240319	0.0250121	0.0248472	0.0284109	0.0298662	0.0298604	0.0288753	0.0272661	0.0252916	0.023137	0.0209324	0.0187669
	0	0	0	0	0	0	0	0	0	0	0	0	0	0	0	0	0	0	0	0	0.00531945	0.00871039	0.0106972	0.0116775	0.0119509	0.0117415	0.0112153	0.0158135	0.0183762	0.0194902	0.0195965	0.0190238	0.0233343	0.0307765	0.0347538	0.0362779	0.0361075	0.0401263	0.0468212	0.0497704	0.0501119	0.0486942	0.0461439	0.0482376	0.0533755	0.0550657	0.0597087	0.0608591	0.0596305
	0	0	0	0	0	0	0	0	0	0	0	0	0	0	0	0	0	0	0	0	0	0	0	0	0	0	0	0	0	0.00488118	0.00799274	0.00981585	0.0155966	0.018959	0.02059	0.0258878	0.0285885	0.0294594	0.0290752	0.0278623	0.0261337	0.0289975	0.0348455	0.0376206	0.0382446	0.0374062	0.0356152	0.0332443	0.0305627
	0	0	0	0	0	0	0	0	0	0	0	0	0	0	0	0	0	0.00524715	0.0138391	0.0191438	0.0220706	0.0233073	0.0233704	0.0226448	0.0214143	0.0198859	0.0182079	0.0164848	0.0147882	0.0131649	0.0116443	0.0102423	0.0142132	0.0164079	0.0173399	0.0173949	0.0168602	0.0159478	0.0148121	0.0135642	0.0122819	0.0110189	0.00981016	0.00867758	0.00763326	0.0119296	0.0144175	0.0156114	0.0211459
	0	0	0	0	0	0	0	0	0	0	0	0	0	0	0	0	0	0	0	0	0	0	0	0	0	0	0	0	0	0.00428636	0.00701875	0.0129061	0.0164284	0.0182496	0.0188708	0.0186671	0.0179172	0.0168258	0.0155413	0.0141697	0.0127846	0.0157225	0.0171752	0.0175846	0.0172812	0.0207964	0.0224693	0.0271388	0.0293771
	0	0	0	0	0	0	0	0	0	0	0	0	0	0	0	0	0	0	0	0	0	0.00425653	0.00696991	0.00855972	0.00934414	0.00956292	0.0136519	0.0159442	0.0169569	0.0170786	0.0165989	0.0199885	0.0216039	0.0262333	0.0284745	0.0290412	0.0284669	0.0271465	0.0253694	0.0233446	0.0212202	0.019099	0.0170495	0.0151155	0.0133224	0.0116827	0.0101997	0.00887044	0.00768796
	0	0	0	0	0	0	0	0	0	0	0	0	0	0	0	0	0	0	0	0	0	0	0	0	0	0	0	0	0	0	0	0	0	0.00496878	0.013105	0.0181282	0.0208997	0.0220708	0.0221305	0.0214434	0.025247	0.0319358	0.0353701	0.0414788	0.0442106	0.0445891	0.0483464	0.0542452	0.0613857
	0	0	0	0	0	0	0	0	0	0	0	0	0	0	0	0	0	0	0	0	0	0	0	0	0	0	0	0.00485281	0.0079463	0.00975882	0.0106531	0.0109026	0.0107115	0.0102315	0.00957351	0.0088179	0.00802165	0.00722433	0.00645249	0.00572309	0.0050461	0.0044265	0.00871853	0.0113091	0.012674	0.0180253	0.0210201	0.0223369	0.0273384
	0	0	0	0	0	0	0	0	0	0	0	0	0	0	0	0	0	0	0	0	0	0	0	0	0	0	0	0.00484197	0.00792854	0.00973701	0.0106293	0.0108782	0.0106876	0.0150506	0.0174807	0.0185352	0.018633	0.0180864	0.0171256	0.0207609	0.0273575	0.0308804	0.0322271	0.032071	0.0309125	0.0291202	0.0269619	0.0246293	0.0222564
	0	0	0	0	0	0	0	0	0	0	0	0	0	0	0	0	0	0	0	0	0	0	0	0	0	0	0	0	0	0	0.00437706	0.0115443	0.0159694	0.0184108	0.0194424	0.0194951	0.0232669	0.0250307	0.0297676	0.0319647	0.0323871	0.0359832	0.0372113	0.0368119	0.0353345	0.0375603	0.037818	0.0455023	0.0491581
	0	0	0	0	0	0	0	0	0	0	0	0	0	0	0	0	0	0	0	0	0	0	0	0.00560097	0.00917137	0.0112633	0.0122955	0.0125834	0.0123629	0.0118089	0.0110494	0.0101773	0.0148593	0.0175095	0.0187106	0.0189009	0.0184074	0.0230728	0.0254419	0.031795	0.0350088	0.0360128	0.0355024	0.0339938	0.0318655	0.0293918	0.0267679	0.0297305	0.0307394
	0	0	0	0	0	0	0	0	0	0	0	0	0	0	0	0	0	0	0	0	0	0	0	0	0	0	0.00427431	0.00699902	0.00859547	0.00938317	0.00960286	0.00943459	0.00901179	0.00843226	0.00776672	0.00706539	0.00636312	0.00568329	0.00504084	0.00444456	0.00389882	0.00340489	0.00296192	0.0111163	0.0162171	0.0233777	0.0274094	0.0377599	0.0434574
	0	0	0	0	0	0	0	0	0	0	0	0	0	0	0.00468857	0.00767736	0.00942854	0.0102926	0.0152221	0.0180263	0.0193137	0.0195421	0.019053	0.0180991	0.016865	0.0154836	0.0140489	0.0126255	0.0112565	0.00996899	0.00877837	0.00769184	0.00671076	0.00583263	0.00505234	0.00436329	0.00375803	0.00322883	0.002768	0.00236815	0.0020223	0.00172403	0.00146744	0.00124722	0.00105863	0.000897421	0.000759875	0.00533128	0.00822041
	0	0	0	0	0	0	0	0	0	0	0	0	0	0	0	0	0	0	0.0043164	0.00706795	0.0129965	0.0165435	0.0226939	0.026071	0.0274781	0.0275184	0.0266412	0.0251778	0.0233695	0.0213895	0.0236759	0.0244305	0.0241336	0.0231416	0.0217162	0.0200472	0.0182697	0.0164779	0.0147354	0.0130831	0.0115457	0.0101358	0.013174	0.0147777	0.0153672	0.0152573	0.0146824	0.0138145	0.0127789
	0	0	0	0	0	0	0	0	0	0	0	0	0	0	0	0	0.00436293	0.00714414	0.0131366	0.0167219	0.0185757	0.0192079	0.0190006	0.0182373	0.0214893	0.0229631	0.0231965	0.0225907	0.0258053	0.0271122	0.0270973	0.026197	0.0247327	0.0229385	0.020982	0.0233441	0.0285233	0.0310578	0.0317362	0.0311482	0.0297305	0.0278033	0.0255979	0.0232785	0.0209588	0.0187152	0.0165963	0.0189936	0.0199764
	0	0	0	0	0	0	0	0	0	0	0	0	0	0	0	0	0	0	0	0	0	0	0.00535452	0.0141223	0.0195355	0.0278767	0.032552	0.0346163	0.0348626	0.0338822	0.0321117	0.0352242	0.0361532	0.035588	0.0393943	0.0406513	0.0401581	0.038508	0.0361366	0.0333596	0.0304019	0.0274204	0.0352299	0.0393071	0.0407486	0.0457304	0.0475672	0.0472354	0.045461
	0	0	0	0	0	0	0	0	0	0	0	0	0	0	0	0	0	0	0	0.00514399	0.00842309	0.0154884	0.0248594	0.0303242	0.0329909	0.0336944	0.0330589	0.0315466	0.0294963	0.0271527	0.0246896	0.0222272	0.0198463	0.0175982	0.015513	0.0136055	0.0118799	0.0103327	0.00895616	0.0128831	0.0150921	0.0160769	0.0162088	0.0157646	0.0149489	0.0139109	0.012758	0.011566	0.0103869
	0	0	0	0	0	0	0	0	0	0	0	0	0	0	0	0	0.0044485	0.00728426	0.00894577	0.00976557	0.00999421	0.00981908	0.00937905	0.0087759	0.0125317	0.0190861	0.0228525	0.0290747	0.0322903	0.0333847	0.0330214	0.0316928	0.0297608	0.0274879	0.0250611	0.0226109	0.0202255	0.0224105	0.0231387	0.0228666	0.0263813	0.0278704	0.0279528	0.0270896	0.0256208	0.0237944	0.0262368	0.0270118	0.0310923
	0	0	0	0	0	0	0	0	0	0	0	0	0	0	0	0	0	0	0	0	0	0.00462773	0.00757773	0.00930618	0.010159	0.0103969	0.0102147	0.00975691	0.0137572	0.0206144	0.0245335	0.0263544	0.0267091	0.0306969	0.0323614	0.0324137	0.0313838	0.0296622	0.0275335	0.0252018	0.0274385	0.0280363	0.0275157	0.0262626	0.0245597	0.0272389	0.0327676	0.0400246	0.0435739
	0	0	0	0	0	0	0	0	0	0	0	0	0	0	0	0	0	0	0	0	0	0	0	0	0	0	0	0	0.00436169	0.0071421	0.00877119	0.00957499	0.00979917	0.00962746	0.00919601	0.00860464	0.00792549	0.00720983	0.0064932	0.00579947	0.00514389	0.00453542	0.00397852	0.00347449	0.00738416	0.0141239	0.0181777	0.0202977	0.0254135
	0	0	0	0	0	0	0	0	0	0	0	0	0	0	0	0.00526569	0.00862237	0.0105891	0.0115595	0.0118301	0.0116228	0.011102	0.010388	0.00956813	0.0139698	0.0164613	0.0175906	0.0177695	0.0173056	0.0164259	0.0205623	0.0226593	0.0233204	0.0229973	0.0220251	0.0259153	0.0276715	0.0279395	0.027201	0.0258123	0.0240332	0.0220509	0.0199976	0.0179642	0.0160108	0.0194411	0.0211016	0.0215213	0.0210955
	0	0	0	0	0	0	0	0	0	0	0	0	0	0	0	0	0	0	0	0	0	0	0	0	0	0	0	0	0.00473563	0.00775441	0.0142588	0.0181503	0.0201624	0.0208487	0.0206237	0.0292664	0.0388338	0.043971	0.0459697	0.045799	0.0441797	0.0416426	0.0385736	0.0352489	0.031862	0.0285448	0.0253833	0.0271656	0.0274677
	0	0	0	0	0	0	0	0	0	0	0	0	0	0	0	0	0	0	0	0	0	0	0	0	0	0.00505425	0.00827614	0.0101639	0.0110953	0.0113551	0.0162104	0.0189323	0.025189	0.0285554	0.0298736	0.0297756	0.0287316	0.0270877	0.0250956	0.0229358	0.0207343	0.0185773	0.0215753	0.0228759	0.0229961	0.0223211	0.0211351	0.0196457	0.0180018
	0	0	0	0	0	0	0	0	0	0	0	0	0	0	0	0	0	0	0	0	0	0	0	0	0	0.00475486	0.0125408	0.0221026	0.0277858	0.0306824	0.0316158	0.0312027	0.0299005	0.0280451	0.0258799	0.0235781	0.0212605	0.0190083	0.0216289	0.0226748	0.0226309	0.0218578	0.0206214	0.0238699	0.0252631	0.0253668	0.0293577	0.0358231	0.0389799
	0	0	0	0	0	0	0	0	0	0	0	0	0	0	0	0	0	0	0	0	0	0	0	0	0	0	0	0	0	0	0	0	0	0	0	0.00987792	0.0161747	0.0198641	0.0216845	0.0221922	0.0218033	0.0257652	0.0275743	0.0278809	0.0271703	0.0258012	0.0240357	0.0270014	0.0281022
	0	0	0	0	0	0	0	0	0	0	0	0	0	0	0	0	0	0	0	0	0	0	0	0	0	0	0	0	0	0.00461527	0.00755732	0.00928112	0.0101316	0.0103689	0.0101872	0.00973064	0.00910488	0.00838625	0.00762898	0.00687069	0.00613663	0.00544294	0.00479909	0.00420982	0.00367649	0.00319818	0.00277248	0.00239602	0.00206494
	0	0	0	0	0	0	0	0	0	0	0	0	0	0	0	0	0	0	0	0	0.0052626	0.0086173	0.0158455	0.02017	0.0224061	0.0231687	0.0229186	0.0219979	0.0206579	0.0190809	0.0173969	0.0156964	0.0140407	0.0124696	0.0110066	0.014927	0.0170643	0.0179364	0.0179315	0.0173391	0.0163722	0.0151862	0.0138921	0.0125682	0.021793	0.0325231	0.038647	0.0414821	0.0420195
	0	0	0	0	0	0	0	0	0	0	0	0	0	0	0	0	0	0	0	0	0	0	0.0096399	0.015785	0.0193854	0.021162	0.0216574	0.0260979	0.0330368	0.0366026	0.0377901	0.0373443	0.0358185	0.0336187	0.0310395	0.0282907	0.0255185	0.0228218	0.0202642	0.017884	0.0157008	0.0137215	0.0167638	0.0182523	0.0234702	0.0261967	0.0271636	0.0317391	0.0337632
	0	0	0	0	0	0	0	0	0	0	0	0	0	0	0	0	0	0	0	0	0	0.00486877	0.00797242	0.0097909	0.0106882	0.0109384	0.0107467	0.0102651	0.00960499	0.00884689	0.00804802	0.00724808	0.0113425	0.0137143	0.0148536	0.0151292	0.0196856	0.022093	0.0229808	0.0276895	0.0348048	0.0384307	0.0395985	0.0390801	0.0374485	0.039993	0.0403846	0.0393201	0.0373145
	0	0	0	0	0	0	0	0	0	0	0	0	0	0	0	0	0	0	0	0	0	0	0	0	0	0	0.00495492	0.0130684	0.0230326	0.0289549	0.0319734	0.0329461	0.0325156	0.0311586	0.0292251	0.0319237	0.0326837	0.0321192	0.0306854	0.028716	0.0264523	0.0240657	0.0216752	0.0193606	0.0171728	0.0151421	0.0132833	0.0165558	0.0182054
	0	0	0	0	0	0	0	0	0	0	0	0	0	0	0	0	0	0	0	0	0.00501987	0.00821984	0.0100948	0.0110199	0.0112779	0.0110802	0.0105837	0.00990308	0.00912145	0.0133177	0.0156929	0.0268091	0.0333796	0.0366872	0.0376988	0.0421581	0.043762	0.0433991	0.0467497	0.0474596	0.046376	0.0441258	0.0411675	0.0378318	0.0393726	0.0391117	0.0426715	0.0436556	0.0428808
	0	0	0	0	0	0	0	0	0	0	0	0	0	0	0	0	0	0	0	0	0	0.00458834	0.00751322	0.00922696	0.0100725	0.0103084	0.0101277	0.00967386	0.0136401	0.0204389	0.0243247	0.0261301	0.0264817	0.0304356	0.0320859	0.0321378	0.0311166	0.0294097	0.0318874	0.0325005	0.036432	0.0378701	0.0375898	0.0361668	0.0340245	0.0314705	0.0287244	0.0305282	0.0307341
	0	0	0	0	0	0	0	0	0	0	0	0	0	0	0	0	0	0	0	0	0	0	0.00841634	0.0137814	0.0169249	0.0184759	0.0189085	0.0227854	0.0246354	0.025066	0.024531	0.0275746	0.0329168	0.0354162	0.0401361	0.0419811	0.0418384	0.040368	0.0380559	0.0352556	0.0322201	0.0291266	0.0260959	0.0232069	0.0205078	0.0180247	0.0241843	0.0317267	0.0399482
	0	0	0	0	0	0	0	0	0	0	0	0	0	0	0	0	0	0	0	0	0	0	0	0	0	0	0	0	0	0	0	0	0	0	0	0	0	0	0	0	0	0.00475659	0.00778874	0.00956532	0.0104419	0.0106864	0.0104991	0.0100286	0.00938369
	0	0	0	0	0	0	0	0	0	0	0	0	0	0	0	0	0	0	0	0	0	0	0	0	0.00566387	0.00927436	0.0113898	0.0124336	0.0127247	0.0125017	0.0119415	0.0111735	0.0102916	0.00936231	0.00843173	0.00753089	0.00667959	0.00588946	0.0051663	0.0045118	0.00392482	0.00340239	0.0029404	0.0025341	0.00784235	0.0111429	0.0129892	0.0194638	0.0231644
	0	0	0	0	0	0	0	0	0	0	0	0	0	0	0	0	0	0	0	0.00520977	0.00853079	0.0156864	0.0251773	0.0307119	0.0334128	0.0341253	0.0334816	0.03195	0.0298735	0.0327097	0.0335361	0.0434076	0.0485984	0.050481	0.0500842	0.0481726	0.0453083	0.0418995	0.0382378	0.0397366	0.0394356	0.037938	0.0356876	0.0382162	0.0386554	0.0376797	0.0357876	0.0385531	0.03914
	0	0	0	0	0	0	0	0	0	0	0	0	0	0	0	0	0	0	0	0	0	0.00533507	0.00873597	0.0107286	0.0117118	0.011986	0.011776	0.0112482	0.0105249	0.00969419	0.00881881	0.00794226	0.00709371	0.00629183	0.00554757	0.00486639	0.00424988	0.00369698	0.00853995	0.0115057	0.0131156	0.0137638	0.0137461	0.0186176	0.0212713	0.0223512	0.0276757	0.0410056	0.0485935
	0	0	0	0	0	0	0	0	0	0	0	0	0	0	0	0	0	0	0	0	0	0	0	0	0	0	0	0.00543997	0.0143477	0.0198473	0.0283216	0.0439514	0.0529842	0.0572981	0.0583071	0.0570675	0.0543615	0.0562013	0.0555878	0.0587901	0.0590048	0.06265	0.0630348	0.0612215	0.0579944	0.0539255	0.0494262	0.0447861	0.0402042
	0	0	0	0	0	0	0	0	0	0	0	0	0	0	0	0	0	0	0	0	0.00556475	0.0146768	0.0203025	0.0234065	0.0302828	0.033897	0.0407707	0.0440385	0.044782	0.0438089	0.0417171	0.0389442	0.0358058	0.0325256	0.029258	0.031671	0.0322479	0.031575	0.0300864	0.0280999	0.0258451	0.0234844	0.026695	0.02797	0.0334704	0.0360576	0.0366071	0.0357725	0.0340377
	0	0	0	0	0	0	0	0	0	0	0	0	0	0	0	0	0	0	0	0.00577159	0.00945076	0.0116064	0.0126701	0.0129667	0.0127395	0.0121686	0.0113861	0.0104874	0.00954038	0.0085921	0.00767413	0.00680663	0.00600148	0.00526456	0.00459761	0.00977106	0.0129179	0.0203744	0.0304747	0.0362438	0.0389201	0.0394352	0.0384846	0.0423545	0.0435569	0.0429316	0.0411019	0.0442964	0.0449822
	0	0	0	0	0	0	0	0	0	0	0	0	0	0	0	0	0	0	0.00479003	0.00784349	0.0144226	0.0183588	0.0203941	0.0210882	0.0256506	0.0278661	0.0284355	0.0278828	0.0265962	0.0248598	0.022879	0.0207995	0.0187221	0.0167144	0.0148194	0.0130622	0.0114551	0.0100014	0.0134884	0.0153826	0.0161468	0.0161286	0.0155864	0.0147108	0.0136405	0.0124748	0.0112836	0.0101143	0.00899813
	0	0	0	0	0	0	0	0	0	0	0	0	0	0	0	0	0.00574443	0.00940629	0.0115518	0.0126104	0.0186501	0.0220858	0.0236632	0.0239429	0.0233437	0.0279195	0.0300693	0.0305223	0.0355675	0.0377807	0.0495117	0.0557483	0.0580971	0.0692514	0.0744528	0.075493	0.0737097	0.0758368	0.0747707	0.0715992	0.0671207	0.0619131	0.056388	0.0508316	0.0454368	0.0403275	0.0355776	0.0312246	0.0330251
	0	0	0	0	0	0	0	0	0	0	0	0	0	0	0	0	0.00590625	0.00967126	0.0118772	0.0129657	0.0132692	0.0130367	0.0183587	0.021323	0.0226093	0.0227286	0.0220618	0.0208899	0.0194179	0.0177932	0.0161195	0.0144678	0.0128853	0.0114012	0.0100317	0.00878404	0.0076591	0.00665337	0.00576058	0.00497284	0.00428141	0.00367724	0.00315143	0.00269542	0.00230117	0.00196129	0.00757527	0.0110895	0.0130808
	0	0	0	0	0	0	0	0	0	0	0	0	0	0	0	0	0	0	0	0	0	0	0	0	0	0	0	0	0	0	0	0	0.00544463	0.00891537	0.0163936	0.0263123	0.0320964	0.0403636	0.044579	0.0459399	0.0453426	0.0488969	0.0496728	0.0485607	0.0516642	0.0574916	0.0649534	0.0678208	0.0675145
	0	0	0	0	0	0	0	0	0	0	0	0	0	0	0	0	0	0	0	0	0	0	0	0.00546229	0.00894429	0.0109845	0.0119911	0.0122718	0.0120568	0.0115165	0.0107759	0.00992536	0.0144914	0.0170759	0.0182473	0.0184329	0.0179517	0.0170392	0.0158677	0.014561	0.0132067	0.0173272	0.0195199	0.0258106	0.0346416	0.0394229	0.0413325	0.0412544	0.0398466
	0	0	0	0	0	0	0	0	0	0	0	0	0	0	0	0	0	0	0	0	0	0	0	0	0	0.00710967	0.0116418	0.0214069	0.0272493	0.0373799	0.0429423	0.0452599	0.052436	0.0626329	0.0745198	0.0800392	0.0882186	0.0908028	0.0895513	0.0857699	0.0804169	0.0741863	0.0675721	0.0609182	0.0544562	0.0483353	0.0426441	0.037428	0.0398113
	0	0	0	0	0	0	0	0	0	0	0	0	0	0	0	0	0	0	0.00527553	0.00863848	0.0158844	0.0254951	0.0310996	0.0391101	0.0431945	0.0445131	0.0439344	0.0421028	0.0447672	0.0503577	0.057726	0.0660438	0.0694493	0.0694501	0.0724441	0.0773462	0.0780907	0.0760238	0.0721403	0.0671666	0.0616257	0.0558866	0.0554787	0.0586579	0.0588616	0.0623395	0.0626225	0.0607544	0.057506
	0	0	0	0	0	0	0	0	0	0	0	0	0	0	0	0	0	0	0.00611131	0.010007	0.0122896	0.0134158	0.0137299	0.0134893	0.0128848	0.0120562	0.0111047	0.0101019	0.00909783	0.00812582	0.00720727	0.00635472	0.00557443	0.00486822	0.00423487	0.00367118	0.00317269	0.00273429	0.00235058	0.00812744	0.017844	0.0237709	0.0269628	0.0282164	0.0281295	0.027147	0.0317077	0.033723	0.0339658
slow ramp	0	0	0	0	0	0	0	0	0	0	0	0	0	0	0	0	0	0	0.00679041	0.011119	0.0136552	0.0149066	0.0152556	0.0149883	0.0143166	0.013396	0.0123386	0.0112245	0.0101088	0.00902879	0.00800816	0.00706087	0.0129843	0.0165282	0.0183607	0.0189857	0.0187809	0.0248169	0.0280474	0.0360818	0.0402818	0.0417735	0.0414008	0.0397906	0.0441942	0.0456939	0.0587786	0.0656181	0.0680466
	0	0	0	0	0	0	0	0	0	0	0	0	0	0	0	0	0	0	0	0	0	0	0	0	0	0	0	0	0	0.0046163	0.00755901	0.00928319	0.0101339	0.0103712	0.0101894	0.00973282	0.0137232	0.0159471	0.0169139	0.0216224	0.0240682	0.0295331	0.0322259	0.0329721	0.0323888	0.0309336	0.033558	0.0342145	0.0381467
	0	0	0	0	0	0	0	0	0	0	0	0	0	0	0	0	0	0	0	0	0	0.0131888	0.0215961	0.0265221	0.0289526	0.0296305	0.0291113	0.0278067	0.0260185	0.0239649	0.0218009	0.0262283	0.0415231	0.0504111	0.0547124	0.055798	0.0546922	0.0587482	0.0595367	0.0581089	0.0552425	0.0515059	0.0604975	0.0645369	0.0717184	0.0741757	0.07998	0.0812427	0.086014
	0	0	0	0	0	0	0	0	0	0	0	0	0	0	0	0	0	0	0	0	0	0	0	0.00671639	0.0109978	0.0135064	0.0214605	0.0260872	0.0283313	0.0356211	0.0393371	0.0405355	0.0400068	0.0383379	0.0426758	0.0441814	0.0437389	0.0487214	0.0571768	0.0609659	0.0682189	0.0708392	0.0702679	0.0675761	0.0702677	0.069763	0.0671324	0.0698795	0.0694249
	0	0	0	0	0	0	0	0	0	0	0	0	0	0	0	0	0.00577974	0.0094641	0.0116228	0.012688	0.012985	0.0127575	0.0121858	0.0114021	0.0162819	0.0190179	0.0202271	0.0203729	0.0198013	0.0187674	0.0232375	0.0254703	0.0261301	0.0257138	0.0245898	0.0230284	0.0212251	0.0250986	0.0268703	0.0271751	0.0264864	0.0251545	0.0234352	0.0272923	0.0289811	0.0349405	0.0377872	0.0384537	0.0434167
	0	0	0	0	0	0	0	0	0	0	0	0	0	0	0	0	0	0	0	0	0	0.00697455	0.0183951	0.0254461	0.0293364	0.0309802	0.0380386	0.0484947	0.0539101	0.0627434	0.0666028	0.0670014	0.065067	0.0616323	0.0573049	0.0525211	0.0475887	0.0427187	0.0450251	0.0520663	0.0620498	0.0667031	0.0676305	0.06603	0.0627874	0.0655253	0.0652075	0.0628519	0.0661822
	0	0	0	0	0	0	0	0	0	0	0	0	0	0	0	0	0	0.00504896	0.00826748	0.0101533	0.0110837	0.0113432	0.0111445	0.010645	0.00996047	0.00917431	0.0133948	0.0157838	0.0168666	0.0170381	0.0165933	0.0207988	0.0229345	0.0236125	0.02834	0.0305778	0.031073	0.030384	0.0289238	0.0269946	0.0248144	0.0225376	0.0202708	0.0180853	0.0160261	0.0141191	0.0123769	0.0158514	0.0176595
	0	0	0	0	0	0	0	0	0	0	0	0	0	0	0	0	0	0	0.00630738	0.0103281	0.0126839	0.0138463	0.0141704	0.0139221	0.0196056	0.0227711	0.0241448	0.0242723	0.0298676	0.0452515	0.0540768	0.0582157	0.0590772	0.0640209	0.0652311	0.0638989	0.0609063	0.056899	0.0523432	0.0475695	0.0491138	0.0485352	0.0465526	0.043694	0.0466494	0.0470977	0.0458506	0.0435081	0.0405082
	0	0	0	0	0	0	0	0	0	0	0	0	0	0	0	0	0	0	0	0	0	0	0	0	0	0	0	0	0.00677258	0.0110898	0.0136194	0.0216401	0.0263054	0.0285684	0.0291465	0.0285764	0.0340278	0.0365639	0.0370624	0.0429514	0.0454876	0.045693	0.0443292	0.0487311	0.0500805	0.0561121	0.0583114	0.0578696	0.0556719
	0	0	0	0	0	0	0	0	0	0	0	0	0	0	0	0	0	0	0	0	0	0	0	0	0	0	0	0	0	0	0	0	0	0	0	0	0.00617574	0.0101125	0.0185949	0.0236698	0.0262939	0.0271888	0.0268954	0.0258149	0.0242424	0.0347433	0.0406406	0.0432583	0.0435915
	0	0	0	0	0	0	0	0	0	0	0	0	0	0	0	0	0	0	0	0	0	0	0	0	0	0	0	0	0	0	0	0.00656255	0.0107459	0.013197	0.0144064	0.0147437	0.0144854	0.0138362	0.0129464	0.0119246	0.0174104	0.0270781	0.0326688	0.0353429	0.0359741	0.0417777	0.0442952	0.0445273	0.0432197
	0	0	0	0	0	0	0	0	0	0	0	0	0	0	0	0	0	0	0	0	0	0	0.00679806	0.0111316	0.0136706	0.0149234	0.0152728	0.0150052	0.0211308	0.0245426	0.0260232	0.0329586	0.0365246	0.0377148	0.0372734	0.0357527	0.0335586	0.0309852	0.028242	0.0254752	0.0227835	0.0202306	0.0178546	0.0156752	0.0136992	0.0119246	0.0103432	0.0157413	0.0256406
	0	0	0	0	0	0	0	0	0	0	0	0	0	0	0	0	0	0	0	0	0	0	0.00667687	0.01761	0.02436	0.0280843	0.0296579	0.0297383	0.0354918	0.0381823	0.0387312	0.0378265	0.042654	0.0444884	0.0442562	0.0426464	0.040166	0.0371836	0.0406394	0.0416206	0.0409107	0.0390906	0.043263	0.0446382	0.0440933	0.0422792	0.039674	0.036624	0.0333761
	0	0	0	0	0	0	0	0	0	0	0	0	0	0	0	0	0	0	0	0	0	0	0	0	0	0	0	0	0.00687584	0.0112589	0.013827	0.0150942	0.0154476	0.0151769	0.0144967	0.0135645	0.0124939	0.0182415	0.0214949	0.0229694	0.0232031	0.0294731	0.0327076	0.033801	0.0334233	0.0320719	0.0301122	0.0278091	0.0253515
	0	0	0	0	0	0	0	0	0	0	0	0	0	0	0	0	0.0139705	0.0228762	0.0280942	0.0306688	0.0313868	0.0308368	0.0294549	0.034546	0.0368235	0.0371402	0.0431174	0.0526925	0.0573795	0.0586359	0.0575514	0.0549334	0.0513734	0.0472991	0.0430138	0.0387279	0.0345824	0.0376526	0.0384733	0.0377593	0.03604	0.0337033	0.0310295	0.0282176	0.0254056	0.0296711	0.0315554	0.0317816	0.030889
	0	0	0	0	0	0	0	0	0	0	0	0	0	0	0	0	0	0	0	0	0	0	0	0	0	0	0	0	0	0	0	0	0.00738637	0.0120949	0.0148537	0.0162149	0.0165946	0.0163038	0.0155731	0.021958	0.0255164	0.0270633	0.0345973	0.0385107	0.0398685	0.046855	0.0647713	0.0894255	0.103013
	0	0	0	0	0	0	0	0	0	0	0	0	0	0	0	0	0	0	0	0	0	0	0.00544247	0.00891183	0.0109446	0.0119476	0.0122273	0.012013	0.0114747	0.0107368	0.00988934	0.0144388	0.017014	0.0181811	0.018366	0.0178865	0.0169774	0.0158101	0.0145082	0.0131587	0.0118218	0.0159796	0.0236841	0.0280704	0.0300882	0.0413371	0.0529616	0.0590136	0.0611312
	0	0	0	0	0	0	0	0	0	0	0	0	0	0	0	0	0	0	0	0	0	0	0.00859388	0.0140722	0.017282	0.0188657	0.0193074	0.0189691	0.018119	0.0255477	0.0296878	0.0400814	0.0457314	0.0480161	0.0479698	0.0463626	0.0523557	0.0546526	0.0543965	0.0524375	0.0579951	0.0598149	0.0590693	0.0566286	0.0531318	0.049042	0.0446891	0.0403028	0.0360383
	0	0	0	0	0	0	0	0	0	0	0	0	0	0	0	0	0	0	0	0	0.00758508	0.0124203	0.0152533	0.0242362	0.0294613	0.0319957	0.0402283	0.0444249	0.0457783	0.0451813	0.0432965	0.0406104	0.0374755	0.0341427	0.0307868	0.0275256	0.0244352	0.0215607	0.0265105	0.0289573	0.029646	0.0291335	0.0278327	0.0260462	0.0239928	0.0294131	0.03208	0.0403986	0.0446473
	0	0	0	0	0	0	0	0	0	0	0	0	0	0	0	0	0	0	0	0	0	0	0.0059562	0.00975305	0.0119777	0.0249877	0.0328876	0.0371024	0.0387085	0.0385132	0.0371168	0.0349612	0.0323674	0.0295653	0.0267154	0.0239273	0.0212721	0.0187934	0.0165143	0.0144439	0.0125815	0.0228321	0.028953	0.0321047	0.0331624	0.0327817	0.0314494	0.0295229	0.0272615
	0	0	0	0	0	0	0	0	0	0	0	0	0	0	0	0	0	0	0.00664723	0.0108846	0.0133673	0.0145923	0.014934	0.0146723	0.0140148	0.0131135	0.0120785	0.0109878	0.00989565	0.00883841	0.0078393	0.0202065	0.0278324	0.038677	0.0446755	0.0472284	0.054035	0.0568221	0.0568233	0.054957	0.0519001	0.0481457	0.044047	0.0398523	0.035731	0.0384415	0.0389953	0.0380852	0.0362238
	0	0	0	0	0	0	0	0	0	0	0	0	0	0	0	0	0	0	0	0	0	0	0	0	0.00616715	0.0100985	0.0124019	0.0135384	0.0138554	0.0197798	0.0292682	0.0346668	0.0371464	0.037588	0.036649	0.0348153	0.0324421	0.0359525	0.0371242	0.0366898	0.035193	0.0330333	0.0305002	0.0278	0.0250765	0.0285941	0.0300125	0.0299771	0.0289683
	0	0	0	0	0	0	0	0	0	0	0	0	0	0	0	0	0	0	0	0	0	0.0117201	0.0250512	0.0331642	0.0375128	0.0391951	0.0448949	0.0531005	0.0568561	0.0575053	0.0560509	0.0590943	0.0709127	0.0765047	0.0777393	0.0760125	0.0723573	0.0675296	0.0620746	0.0622383	0.060303	0.0628843	0.0625483	0.0602679	0.0567589	0.0525418	0.0479885	0.0433595	0.0446919
	0	0	0	0	0	0	0	0	0	0	0	0	0	0	0	0	0	0	0	0	0	0	0.00747443	0.0122391	0.0150308	0.0164082	0.0167924	0.0164981	0.0232332	0.0419333	0.0605649	0.071064	0.0757667	0.0764294	0.0743622	0.0705332	0.0656489	0.0676921	0.0668375	0.0640684	0.060107	0.0554766	0.0505499	0.0455864	0.0407614	0.0361877	0.0394073	0.0477449	0.051765
	0	0	0	0	0	0	0	0	0	0	0	0	0	0	0	0	0	0	0	0.00689529	0.0112908	0.0138662	0.0151369	0.0223866	0.0334059	0.04659	0.0538967	0.0639188	0.0685366	0.0693799	0.0676655	0.0642929	0.066815	0.0663101	0.0637928	0.0669045	0.0736873	0.0758127	0.0747463	0.085366	0.10347	0.112206	0.114375	0.118966	0.118134	0.12059	0.118274	0.112835	0.105482
	0	0	0	0	0	0	0	0	0	0	0	0	0	0	0	0	0	0	0	0	0	0	0	0	0	0.0128945	0.0211142	0.0388248	0.0494208	0.0548996	0.0567683	0.0561555	0.0538996	0.0506164	0.0467524	0.042626	0.0384594	0.0344028	0.0305531	0.0269686	0.0236797	0.020697	0.0180176	0.0156295	0.0135152	0.0245483	0.0440318	0.0685397	0.0956102
	0	0	0	0	0	0	0	0	0	0	0	0	0	0	0	0	0	0	0	0	0	0	0.00863083	0.0141327	0.0173563	0.0189468	0.0193904	0.0190506	0.0181969	0.0170267	0.0156828	0.0142667	0.0128486	0.0201067	0.0329421	0.0404635	0.0441757	0.0452125	0.0444219	0.0510631	0.053837	0.0539274	0.052216	0.049353	0.0458123	0.0419336	0.0379557	0.0340421	0.0303001
	0	0	0	0	0	0	0	0	0	0	0	0	0	0	0	0	0	0	0	0	0	0.0077457	0.0126833	0.0155763	0.0247494	0.0300851	0.0326732	0.0565715	0.0707322	0.0779002	0.0878911	0.0917002	0.0912404	0.0879342	0.0905742	0.0893678	0.0856226	0.0802987	0.0740914	0.0674961	0.0608572	0.0544074	0.0482962	0.0426128	0.0374029	0.0326816	0.028443	0.0246671	0.0213256
	0	0	0	0	0	0	0	0	0	0	0	0	0	0	0	0	0	0	0	0	0	0	0.00672704	0.0177423	0.0312701	0.0393106	0.0434086	0.0447292	0.0441447	0.0423024	0.0396774	0.0433412	0.0443729	0.0436065	0.0416599	0.0389862	0.0359129	0.0326728	0.0361543	0.0373001	0.0368425	0.0420522	0.0441626	0.0441261	0.0426517	0.040262	0.0373371	0.0341497	0.030891
	0	0	0	0	0	0	0	0	0	0	0	0	0	0	0	0	0	0	0	0	0	0	0	0	0	0	0	0	0	0	0	0	0.00763732	0.0125058	0.0153583	0.0167658	0.0171583	0.0168577	0.0161022	0.022704	0.0263834	0.0279828	0.0281354	0.0273132	0.0258646	0.0240437	0.0220331	0.0199614	0.0179167
	0	0	0	0	0	0	0	0	0	0	0	0	0	0	0	0	0	0	0	0	0	0	0	0	0	0.00532781	0.00872408	0.010714	0.0116958	0.0172975	0.0258118	0.030671	0.0329204	0.0333465	0.0325364	0.0309243	0.0288275	0.0264748	0.0240278	0.0269258	0.0333115	0.0364973	0.0374336	0.0368312	0.0352172	0.0383059	0.0444455	0.0524283	0.0560567
	0	0	0	0	0	0	0	0	0	0	0	0	0	0	0	0	0	0	0	0	0	0.00504887	0.0133162	0.0184204	0.0212366	0.0224265	0.0224873	0.0217891	0.0206051	0.0191344	0.0225688	0.0241293	0.0243825	0.023751	0.0225473	0.0209996	0.0192721	0.0174808	0.0157058	0.0139998	0.0123963	0.0109141	0.00956188	0.0083413	0.00724904	0.00627868	0.00542192	0.00466946	0.00906052
	0	0	0	0	0	0	0	0	0	0	0	0	0	0	0	0	0	0	0	0	0	0	0	0	0	0	0	0	0	0	0	0	0	0	0	0	0	0.00740547	0.0121262	0.0148921	0.0236623	0.0287636	0.031238	0.0318702	0.0312468	0.0298022	0.0278545	0.0256338	0.0307083
	0	0	0	0	0	0	0	0	0	0	0	0	0	0	0	0	0	0	0	0	0.00640539	0.0104886	0.0256918	0.0350386	0.046558	0.0527498	0.0551671	0.0549747	0.0530394	0.0499993	0.0463185	0.0423293	0.0382644	0.0342822	0.0304865	0.0269404	0.0236781	0.0271187	0.0285339	0.028545	0.0276145	0.0324887	0.0410939	0.0455119	0.0469778	0.0464169	0.0445157	0.0417785	0.038571
	0	0	0	0	0	0	0	0	0	0	0	0	0	0	0	0	0	0	0.00606749	0.00993528	0.0122015	0.0133196	0.0136315	0.0133926	0.0127925	0.0119698	0.011025	0.016097	0.0250354	0.0302043	0.0326767	0.0332603	0.0325586	0.0370859	0.038902	0.0388412	0.0375241	0.0354083	0.0328265	0.0300173	0.0271479	0.0303999	0.0315809	0.0374023	0.0461431	0.0565535	0.0616735	0.063079	0.0619485
	0	0	0	0	0	0	0	0	0	0	0	0	0	0	0	0	0	0	0	0	0	0	0	0.00723189	0.0118419	0.014543	0.0158758	0.0234794	0.0278047	0.0297905	0.0301427	0.0293883	0.027917	0.0260135	0.0238827	0.0216697	0.0194742	0.0173626	0.0153767	0.0135402	0.0118643	0.0175829	0.0208385	0.022336	0.0226059	0.0220441	0.0209431	0.0195169	0.0179196
	0	0	0	0	0	0	0	0	0	0	0	0	0	0	0	0	0	0	0	0	0	0	0	0	0	0	0	0	0	0	0.00737458	0.0120756	0.01483	0.016189	0.0165681	0.0162777	0.0229228	0.026624	0.0282301	0.0283791	0.0275465	0.0260833	0.0242454	0.0222167	0.0201268	0.0254392	0.0355389	0.0411411	0.0435446
	0	0	0	0	0	0	0	0	0	0	0	0	0	0	0	0	0	0	0	0.0153865	0.0251948	0.0309417	0.0337772	0.034568	0.0339623	0.0324403	0.0380474	0.0405557	0.0409045	0.0397943	0.0377425	0.035127	0.0322195	0.0292119	0.026236	0.0233791	0.0206958	0.0182172	0.0159571	0.0293043	0.0372883	0.0414149	0.0428202	0.0423552	0.0406517	0.0381741	0.035259	0.0398396	0.0492943
	0	0	0	0	0	0	0	0	0	0	0	0	0	0	0	0	0	0	0	0	0	0	0	0	0	0	0	0	0	0	0	0.0072983	0.0119507	0.0146766	0.0160216	0.0163967	0.0161094	0.0153874	0.0143979	0.0132615	0.012064	0.0108649	0.0097041	0.00860713	0.00758899	0.00665715	0.00581378	0.0123557	0.0163349
	0	0	0	0	0	0	0	0	0	0	0	0	0	0	0	0	0.00576255	0.00943595	0.0115883	0.0126502	0.0129464	0.0127195	0.0179121	0.0208042	0.0220592	0.0221756	0.0272876	0.0298176	0.0305337	0.0300105	0.0286737	0.0268354	0.0247214	0.022492	0.0202585	0.0180958	0.0160514	0.0141536	0.0124164	0.0108439	0.00943355	0.00817818	0.0128305	0.0155275	0.0168251	0.017142	0.0167912	0.0160044	0.014951
	0	0	0	0	0	0	0	0	0	0	0	0	0	0	0	0	0	0	0	0	0.00661528	0.0108323	0.0133031	0.0145222	0.0148622	0.0146018	0.0139474	0.0196658	0.0228527	0.0242381	0.0243703	0.0236581	0.0224034	0.0274415	0.0299169	0.0305932	0.0300413	0.0286842	0.026832	0.0247088	0.0224737	0.020237	0.0180727	0.0160281	0.0141309	0.0190101	0.0282714	0.0335505	0.0359868
	0	0	0	0	0	0	0	0	0	0	0	0	0	0	0	0	0	0	0	0	0.00641449	0.0105035	0.0128993	0.0140814	0.0144111	0.0205731	0.0240275	0.0319681	0.0362405	0.0379135	0.0377891	0.0364641	0.0343777	0.0318496	0.0355229	0.036818	0.0364763	0.0414632	0.0434436	0.0433436	0.0418524	0.0394776	0.0365885	0.0334497	0.036661	0.037609	0.0370087	0.0353903	0.0331425
	0	0	0	0	0	0	0	0	0	0	0	0	0	0	0	0	0	0	0	0	0	0.00692113	0.0113331	0.0208393	0.0265267	0.0294674	0.0304704	0.0301416	0.042773	0.0498346	0.0529306	0.0532668	0.0586629	0.0603525	0.059502	0.0777401	0.0874111	0.0979426	0.101784	0.101014	0.0971792	0.0914154	0.0845479	0.0771665	0.0696829	0.069298	0.066763	0.0697911	0.0695276
	0	0	0	0	0	0	0	0	0	0	0	0	0	0	0	0	0	0	0	0.00701201	0.0114819	0.0141009	0.0224051	0.0272354	0.0295783	0.0371889	0.0480805	0.0538015	0.0628806	0.0669003	0.0744085	0.0769965	0.0762013	0.0731644	0.0687246	0.0705024	0.0693774	0.0663437	0.0621302	0.0642763	0.0706148	0.0795554	0.0829344	0.0824743	0.0794559	0.0748217	0.0692569	0.070263	0.0686286
	0	0	0	0	0	0	0	0	0	0	0	0	0	0	0	0	0	0	0	0	0	0	0	0	0	0	0	0	0	0	0	0	0	0	0	0	0.0075705	0.0123964	0.0227945	0.0290155	0.0322322	0.0333293	0.0329696	0.0392156	0.0496844	0.0626398	0.0692658	0.0865723	0.0953286
	0	0	0	0	0	0	0	0	0	0	0	0	0	0	0	0	0	0	0	0	0	0	0	0	0	0	0	0	0	0	0	0	0.00853859	0.0139816	0.0171708	0.0187443	0.0191832	0.018847	0.0180024	0.0168447	0.0155152	0.0226528	0.0352315	0.0425056	0.0459849	0.0468062	0.0458187	0.0521898	0.0547456
	0	0	0	0	0	0	0	0	0	0	0	0	0	0	0	0	0	0	0	0	0	0.00631966	0.0103482	0.0127086	0.0138732	0.014198	0.0265886	0.0340205	0.0442041	0.0495779	0.0578706	0.0615279	0.0682774	0.0705582	0.0760883	0.0772951	0.0882035	0.0989371	0.109201	0.112493	0.117322	0.116705	0.112456	0.105913	0.104367	0.0999006	0.0936244	0.086341	0.0786217
	0	0	0	0	0	0	0	0	0	0	0	0	0	0	0	0	0	0	0	0	0.00603823	0.00988737	0.0181809	0.0231428	0.0257084	0.0265835	0.0262965	0.0252401	0.0297409	0.0317806	0.0381418	0.0411526	0.0418185	0.0408909	0.0389254	0.0423671	0.043282	0.0424731	0.0405353	0.0379044	0.0348954	0.03777	0.0444941	0.0535776	0.057906	0.0589047	0.0576386	0.054896	0.0512538
	0	0	0	0	0	0	0	0	0	0	0	0	0	0	0	0	0	0	0	0	0	0	0	0	0	0	0	0	0	0	0	0	0	0.00657437	0.0173396	0.0239861	0.0342275	0.0399679	0.0556512	0.0643355	0.0680427	0.068292	0.0662151	0.0626472	0.058197	0.0533017	0.0482689	0.0498836	0.0559013
	0	0	0	0	0	0	0	0	0	0	0	0	0	0	0	0	0	0.00730441	0.0119607	0.0146889	0.016035	0.0164104	0.0161228	0.0154003	0.01441	0.020577	0.0240348	0.0255629	0.0257472	0.0250247	0.0237182	0.022063	0.0202286	0.0256387	0.0284227	0.0293549	0.0290153	0.0278342	0.0261279	0.0241256	0.0219907	0.0198371	0.0177416	0.015754	0.0139041	0.0122071	0.0106685	0.016591	0.0200158
	0	0	0	0	0	0	0	0	0	0	0	0	0	0	0	0	0	0	0	0	0	0	0.00839005	0.0137384	0.0252621	0.0321566	0.0357215	0.0369374	0.0449288	0.0571993	0.063545	0.0657107	0.0650032	0.062393	0.0585933	0.0541209	0.0493447	0.0445217	0.0398258	0.0353694	0.0312201	0.0274128	0.02396	0.0208582	0.0180936	0.015646	0.0134911	0.0116034	0.00995677
	0	0	0	0	0	0	0	0	0	0	0	0	0	0	0	0	0	0	0	0	0	0	0	0	0	0	0	0	0	0.00599871	0.00982266	0.0120632	0.0131687	0.0194757	0.0230635	0.0247106	0.0250028	0.0243771	0.0231566	0.0215777	0.0198102	0.0179746	0.0161535	0.0144019	0.0187534	0.021054	0.0219044	0.0217546	0.0209394
	0	0	0	0	0	0	0	0	0	0	0	0	0	0	0	0	0	0	0	0	0	0	0	0	0	0.00668409	0.0109449	0.0134414	0.0146732	0.0150168	0.0147536	0.0140925	0.0131862	0.0121454	0.0110487	0.00995052	0.00888742	0.0145669	0.0178953	0.0195383	0.0266818	0.0305935	0.0322103	0.0322357	0.0378776	0.047099	0.0517327	0.0531388	0.0590194
	0	0	0	0	0	0	0	0	0	0	0	0	0	0	0	0	0	0	0	0	0.00583276	0.00955092	0.0117294	0.0128043	0.0131041	0.0128745	0.0122975	0.0115067	0.0105985	0.021307	0.027785	0.0312143	0.0383202	0.0418243	0.0427988	0.0420458	0.0401594	0.0375754	0.0346086	0.0314827	0.0283529	0.0253233	0.0224604	0.0198033	0.0173715	0.0151706	0.0131968	0.0114401	0.00988668
	0	0	0	0	0	0	0	0	0	0	0	0	0	0	0	0	0	0	0	0	0	0	0	0	0	0.00732616	0.0119963	0.0147326	0.0160827	0.0164593	0.023497	0.0274425	0.0291855	0.0293949	0.0358955	0.0390736	0.0472461	0.0511719	0.052122	0.0510462	0.0486478	0.0454416	0.0417993	0.0379843	0.0415051	0.0498275	0.0537689	0.0619703	0.0654317
	0	0	0	0	0	0	0	0	0	0	0	0	0	0	0	0	0	0	0	0	0	0	0	0	0.0126263	0.0206751	0.0317042	0.0380554	0.0410624	0.0417287	0.0534306	0.0721452	0.0823194	0.0864345	0.0863528	0.0834606	0.0787795	0.0793663	0.0771518	0.0731322	0.0680348	0.0686955	0.0668812	0.0697806	0.0757443	0.0772531	0.0820392	0.0888649	0.0905203
	0	0	0	0	0	0	0	0	0	0	0	0	0	0	0	0	0	0	0	0	0	0.00762479	0.0201101	0.0278184	0.0320714	0.0338685	0.0339602	0.0329058	0.0311178	0.0365216	0.0389438	0.0392878	0.0382274	0.0362606	0.0337507	0.038584	0.0405561	0.0405454	0.039206	0.0370199	0.0343381	0.0314121	0.0360434	0.0379635	0.0380032	0.0367811	0.0347533	0.0322521	0.0295157
	0	0	0	0	0	0	0	0	0	0	0	0	0	0	0	0	0	0	0	0	0	0	0	0	0	0	0	0.00731525	0.0119784	0.0147107	0.0160588	0.02375	0.0281252	0.0301339	0.0304901	0.0370423	0.0475325	0.0530024	0.0549274	0.054413	0.0522802	0.0491327	0.0454084	0.0414199	0.0373854	0.0334525	0.029717	0.0262366	0.0230415
	0	0	0	0	0	0	0	0	0	0	0	0	0	0	0	0	0	0	0	0	0	0	0	0.00585242	0.0095831	0.011769	0.0128475	0.0131483	0.0129179	0.012339	0.0115455	0.0106342	0.00967398	0.00871242	0.00778159	0.00690195	0.00608552	0.00533829	0.00466199	0.00405547	0.00351566	0.00303829	0.00261846	0.00810342	0.0115138	0.0134216	0.0201118	0.0239355	0.0257121
	0	0	0	0	0	0	0	0	0	0	0	0	0	0	0	0	0	0	0	0	0	0	0	0	0	0	0	0	0	0.0063732	0.0168091	0.0232521	0.026807	0.0283091	0.0283857	0.0275044	0.0323831	0.0409625	0.0453675	0.0468295	0.0462708	0.0443759	0.0480208	0.0488861	0.0606063	0.0664711	0.0745914	0.0775837	0.0770402
	0	0	0	0	0	0	0	0	0	0	0	0	0	0	0	0	0	0	0	0	0	0	0.00711825	0.0116559	0.0143145	0.0156263	0.0159922	0.015712	0.0150078	0.0140427	0.0129344	0.0117664	0.0177151	0.0282388	0.0343652	0.0444609	0.0568855	0.0633449	0.0655933	0.0720634	0.0740325	0.0729199	0.069778	0.0653791	0.0602822	0.0548849	0.0565818	0.0700965	0.0768525
	0	0	0	0	0	0	0	0	0	0	0	0	0	0	0	0	0	0	0.00772664	0.0203787	0.02819	0.0324998	0.0343209	0.0344138	0.0333454	0.0315335	0.0292828	0.0268119	0.0320012	0.0344283	0.0349239	0.0341085	0.0324413	0.0302577	0.0355264	0.0378908	0.0382306	0.0372022	0.0430171	0.0455015	0.0456716	0.044285	0.0496271	0.0515772	0.0511897	0.049248	0.0540548	0.0555007	0.0623729
	0	0	0	0	0	0	0	0	0	0	0	0	0	0	0	0	0	0	0	0	0	0	0	0	0	0	0	0.00711979	0.0116584	0.0143176	0.0156297	0.0159956	0.0157153	0.0150111	0.0140457	0.0129371	0.0117689	0.0177189	0.0211251	0.0227142	0.0301528	0.0483879	0.0590213	0.0642097	0.0726975	0.0831182	0.094492	0.0990112	0.105907
	0	0	0	0	0	0	0	0	0	0	0	0	0	0	0	0	0	0.00603207	0.00987728	0.0121302	0.0132419	0.0135519	0.0193465	0.022595	0.0240302	0.0242026	0.0235229	0.0222943	0.0207382	0.0250458	0.0331424	0.0374806	0.0391571	0.0389942	0.0436358	0.0513454	0.0548262	0.0553579	0.0538954	0.0511441	0.0476193	0.0436919	0.0396236	0.0355946	0.0317242	0.0280875	0.0247268	0.0216615	0.0188951
	0	0	0	0	0	0	0	0	0	0	0	0	0	0	0	0	0.0087568	0.0143389	0.0176096	0.0192233	0.0196734	0.0193287	0.0184625	0.0172752	0.0159117	0.0144749	0.0130361	0.0116434	0.019084	0.0234445	0.0255971	0.0261989	0.0257415	0.0245891	0.0317654	0.035532	0.054403	0.065265	0.0704014	0.0715312	0.0699382	0.0665722	0.0621285	0.0571083	0.0518667	0.0554057	0.0559574	0.0632453	0.0748092
	0	0	0	0	0	0	0	0	0	0	0	0	0	0	0	0	0	0	0	0	0	0.0070538	0.0115503	0.0141849	0.0154848	0.0158474	0.0296773	0.0379726	0.0422854	0.0437869	0.0433546	0.0416403	0.0461767	0.0477002	0.0471542	0.0452387	0.0424682	0.0392157	0.0357469	0.0322471	0.0288415	0.0326648	0.0412081	0.0526346	0.0585645	0.0676689	0.0715483	0.0717977	0.0696058
	0	0	0	0	0	0	0	0	0	0	0	0	0	0	0	0	0	0	0	0.0234307	0.0383669	0.0471183	0.0514363	0.0526406	0.0517181	0.0572107	0.0590126	0.0582814	0.0558762	0.0524279	0.0483938	0.0440995	0.0397719	0.0433744	0.044364	0.0435696	0.0416055	0.0467321	0.0564432	0.0610981	0.0778313	0.0864905	0.089453	0.0884995	0.0849524	0.0797832	0.0736967	0.0671952	0.0762497
	0	0	0	0	0	0	0	0	0	0	0	0	0	0	0	0	0	0	0	0	0	0	0	0.00656063	0.0107428	0.0131932	0.0144022	0.0213	0.0383452	0.0485109	0.0537312	0.0554649	0.0548046	0.0525611	0.0493302	0.0455436	0.0415088	0.0374403	0.0334829	0.0297299	0.032798	0.0337769	0.0398838	0.0426669	0.0431305	0.042024	0.0399015	0.0371676	0.0341138
	0	0	0	0	0	0	0	0	0	0	0	0	0	0	0	0	0	0	0.00647899	0.0106091	0.019508	0.0248321	0.027585	0.0285239	0.034695	0.0376916	0.0384618	0.0377143	0.035974	0.0336253	0.0309461	0.0281334	0.0253235	0.0226079	0.0200447	0.0176679	0.0154941	0.0135279	0.0117654	0.0101974	0.0152902	0.0182016	0.0195551	0.0198198	0.019346	0.0248717	0.0277585	0.0287814	0.0285214
	0	0	0	0	0	0	0	0	0	0	0	0	0	0	0	0.0071584	0.0117216	0.0143953	0.0157145	0.0160824	0.0158006	0.0150925	0.0141219	0.0130073	0.0118328	0.0106566	0.00951808	0.00844214	0.00744352	0.00652954	0.0128607	0.0166821	0.0258539	0.0311524	0.0336804	0.0342684	0.0335364	0.0319439	0.0298267	0.0274275	0.0320764	0.0412971	0.0461209	0.047839	0.0474187	0.0455789	0.042848	0.0467678	0.0478587
	0	0	0	0	0	0	0	0	0	0	0	0	0	0	0	0	0	0	0	0	0.00637677	0.0104417	0.0128234	0.0139986	0.0143263	0.0140753	0.0134445	0.0125799	0.011587	0.0105407	0.00949303	0.0084788	0.0138971	0.0234493	0.0290817	0.0382785	0.0431855	0.0450557	0.0448289	0.0495807	0.0511367	0.0568762	0.0588547	0.058247	0.0623025	0.0629739	0.0613546	0.06463	0.0647019
	0	0	0	0	0	0	0	0	0	0	0	0	0	0	0	0	0	0	0	0	0	0	0	0	0.00840381	0.0137609	0.0168997	0.0184484	0.0188804	0.0185495	0.0177183	0.0165788	0.0236741	0.0276523	0.0294104	0.0296225	0.0287913	0.0272881	0.0253838	0.0232733	0.0210938	0.0189397	0.0168735	0.014934	0.0131432	0.011511	0.0100386	0.00872179	0.00755251
	0	0	0	0	0	0	0	0	0	0	0	0	0	0	0	0	0	0.00703049	0.0115122	0.014138	0.0154337	0.015795	0.0155182	0.0148228	0.0138696	0.0198054	0.0231335	0.0246042	0.0318122	0.042629	0.048479	0.0508074	0.0506987	0.04896	0.0532162	0.0543206	0.0532761	0.0508253	0.0475124	0.0577916	0.0698134	0.0755779	0.0769586	0.0823859	0.0833168	0.0812031	0.0841486	0.083358	0.080089
	0	0	0	0	0	0	0	0	0	0	0	0	0	0	0.0061239	0.0100276	0.0123149	0.0134435	0.0137582	0.0135171	0.0129114	0.0120811	0.0111275	0.0101227	0.00911657	0.00814256	0.00722211	0.00636781	0.00558592	0.00487825	0.0042436	0.00367874	0.00317922	0.00273993	0.00235542	0.00202029	0.00172926	0.00147735	0.00125995	0.00107282	0.000912137	0.000774454	0.00678061	0.0105839	0.0127855	0.0138412	0.014094	0.0138004	0.0131501
	0	0	0	0	0	0	0	0	0	0	0	0	0	0	0	0	0.00744495	0.0121908	0.0149715	0.0163435	0.0167262	0.0164331	0.0156966	0.0146872	0.013528	0.0123064	0.0110832	0.00989909	0.00878008	0.00774148	0.00679092	0.0059306	0.00515903	0.0119173	0.0235008	0.0304933	0.0341785	0.0355258	0.0427065	0.0461166	0.0468871	0.045863	0.0436695	0.0407642	0.0374773	0.0340426	0.0306216	0.0347673	0.0364038
	0	0	0	0	0	0	0	0	0	0	0	0	0	0	0	0	0	0	0	0	0	0	0	0	0.00629202	0.016595	0.0229559	0.0264655	0.0279485	0.0343162	0.037457	0.0383316	0.0376583	0.0359696	0.0336557	0.0309988	0.0281992	0.0316881	0.0329855	0.0327713	0.0315509	0.0296962	0.0274771	0.0313788	0.0329631	0.032942	0.0318454	0.0300639	0.0278819
	0	0	0	0	0	0	0	0	0	0	0	0	0	0	0	0	0.00617682	0.0162911	0.0225356	0.025981	0.0274368	0.0275111	0.0266569	0.0252084	0.0234092	0.0276107	0.0356967	0.0461207	0.0515927	0.0535655	0.0531277	0.0510886	0.0480431	0.0444229	0.0405366	0.0427764	0.0428722	0.0415277	0.0392619	0.036453	0.0395492	0.0465019	0.0558113	0.0602176	0.0673695	0.0699498	0.0693811	0.06672	0.062744
	0	0	0	0	0	0	0	0	0	0	0	0	0	0	0	0	0	0	0	0.00711803	0.0116555	0.0143141	0.0156258	0.0159917	0.0157115	0.0150074	0.0140423	0.0129339	0.011766	0.0105965	0.0094644	0.0155126	0.019057	0.0208068	0.021296	0.0209242	0.0199874	0.0187027	0.017227	0.0156717	0.0141143	0.0126065	0.0111816	0.00985902	0.00864853	0.00755293	0.00657035	0.00569582	0.0120405
	0	0	0	0	0	0	0	0	0	0	0	0	0	0	0	0	0	0	0	0	0	0	0	0	0	0	0	0.00821055	0.0134445	0.0247216	0.0314686	0.0349573	0.0361471	0.035757	0.0343205	0.0322299	0.0297695	0.0271421	0.024489	0.0219059	0.0194546	0.0171722	0.015078	0.0131788	0.0196832	0.0233965	0.0251168	0.0254447	0.0248284
	0	0	0	0	0	0	0	0	0	0	0	0	0	0	0	0	0	0	0	0	0	0.00563486	0.00922687	0.0113315	0.0123699	0.0126595	0.0124377	0.0118803	0.0111163	0.0102389	0.00931436	0.00838855	0.00749232	0.0122802	0.0150862	0.0164713	0.0168586	0.0221991	0.0250495	0.0261371	0.0260073	0.0250658	0.023611	0.02186	0.0256029	0.0329054	0.042354	0.0529308	0.0582814
	0	0	0	0	0	0	0	0	0	0	0	0	0	0	0	0	0	0	0	0.00735682	0.0120465	0.0147943	0.01615	0.0165282	0.0162385	0.0155108	0.0145134	0.0133678	0.0195176	0.0229985	0.0245762	0.0248262	0.024178	0.0229491	0.0213712	0.0196113	0.0177872	0.01598	0.0216004	0.0320149	0.037944	0.0406716	0.0411635	0.0401407	0.0381361	0.0428962	0.0446774	0.0444033	0.0427606
	0	0	0	0	0	0	0	0	0	0	0	0	0	0	0	0	0	0	0	0	0	0	0	0	0	0	0	0.00609248	0.00997621	0.0122517	0.019467	0.0236639	0.0256995	0.0262196	0.0257067	0.0306107	0.0328922	0.0333407	0.0325458	0.037036	0.038829	0.0387549	0.0374319	0.0353151	0.0327357	0.0360236	0.0492288	0.0625554	0.069433
	0	0	0	0	0	0	0	0	0	0	0	0	0	0	0	0	0	0.00595603	0.00975277	0.0179334	0.0228277	0.0313145	0.0359743	0.0379159	0.0379715	0.0367611	0.0347418	0.0322466	0.0295145	0.0326694	0.0337107	0.033301	0.0319321	0.0299653	0.0276623	0.0252096	0.0227372	0.0203327	0.0180529	0.0218875	0.0237387	0.0241996	0.0296694	0.0323611	0.033102	0.032511	0.0310465	0.0290447	0.0267485
	0	0	0	0	0	0	0	0	0	0	0	0	0	0	0	0	0	0	0	0	0	0	0.00655949	0.0107409	0.0197504	0.0251406	0.0279277	0.0288783	0.0285666	0.027419	0.0257488	0.0303426	0.032425	0.0327554	0.0319005	0.0302793	0.0347572	0.0366167	0.0432194	0.0462253	0.0467213	0.0455186	0.0432167	0.0468131	0.0476857	0.0467037	0.0445108	0.0415784	0.0513654
	0	0	0	0	0	0	0	0	0	0	0	0	0	0	0	0	0	0	0	0	0	0.00635536	0.0104067	0.0127804	0.0139516	0.0142782	0.014028	0.0197547	0.0229443	0.0306838	0.0348636	0.0365197	0.0427853	0.0455793	0.0459546	0.0446961	0.0423839	0.0394413	0.0361728	0.0327933	0.0294504	0.0262419	0.0295843	0.0308526	0.0306891	0.029571	0.0342053	0.0361878	0.0363276
	0	0	0	0	0	0	0	0	0	0	0	0	0	0	0	0	0	0	0	0	0	0.00662717	0.0108517	0.0199541	0.0254	0.034843	0.0466552	0.05304	0.0555771	0.0554516	0.0535454	0.0571354	0.0576645	0.0561243	0.0532478	0.0495699	0.0454758	0.0412371	0.0370409	0.033011	0.0292249	0.0257268	0.0291637	0.0305093	0.0304088	0.0293422	0.0276631	0.0322558	0.0342745
	0	0	0	0	0	0	0	0	0	0	0	0	0	0	0	0	0.00610094	0.00999005	0.0122687	0.019494	0.0236967	0.0257352	0.032357	0.0357325	0.036821	0.0363408	0.0348248	0.0326643	0.0362437	0.0374521	0.0370316	0.0355328	0.0394616	0.0407985	0.0464549	0.0487202	0.0486377	0.0530852	0.0543221	0.0594673	0.0609622	0.0599611	0.0695217	0.073646	0.0739906	0.0778914	0.0779468	0.0754227	0.0712524
	0	0	0	0	0	0	0	0	0	0	0	0	0	0	0	0	0	0	0	0	0	0	0	0	0	0.00674041	0.0110372	0.0135547	0.0147969	0.0151433	0.0148779	0.0142112	0.0132973	0.0122478	0.0111418	0.0100344	0.0089623	0.00794919	0.0137493	0.0171854	0.0256645	0.0305048	0.0327471	0.0331741	0.0323703	0.0307678	0.0286827	0.0263425	0.0239082
	0	0	0	0	0	0	0	0	0	0	0	0	0	0	0	0	0	0	0	0	0.00767607	0.0125693	0.0154363	0.0168509	0.0249215	0.0295125	0.0316202	0.0396701	0.0437626	0.052744	0.0570313	0.0580312	0.0567946	0.0617756	0.0630846	0.0618892	0.0590543	0.0552136	0.0508248	0.0462129	0.041603	0.0448219	0.0455068	0.0444706	0.0423148	0.0394794	0.0362814	0.0329457	0.0373031
	0	0	0	0	0	0	0	0	0	0	0	0	0	0	0	0	0	0	0	0	0	0	0.00662565	0.0108493	0.0133239	0.0145449	0.0148855	0.0212503	0.0314442	0.0372441	0.0399081	0.0403826	0.0393737	0.0440293	0.0457033	0.0453237	0.0435799	0.0409791	0.0445148	0.0454222	0.0511636	0.053331	0.0596572	0.0619374	0.0614308	0.0590726	0.0621765	0.0688398	0.0710443
	0	0	0	0	0	0	0	0	0	0	0	0	0	0	0	0	0	0	0	0	0	0	0.00817598	0.0133879	0.0164416	0.0261243	0.0317564	0.0344882	0.0433622	0.0478857	0.0493445	0.048701	0.0466694	0.05195	0.0537828	0.077772	0.099473	0.110751	0.114672	0.113532	0.109038	0.102442	0.0946547	0.0863246	0.0779042	0.0697	0.0700864	0.0680424	0.0644365
	0	0	0	0	0	0	0	0	0	0	0	0	0.00697896	0.0114278	0.0140344	0.0153205	0.0156792	0.0154045	0.0147142	0.0137679	0.0126813	0.0115361	0.0103895	0.00927949	0.00823052	0.00725694	0.0133448	0.0169872	0.0188705	0.0195129	0.0193024	0.018527	0.0313564	0.0389259	0.0427208	0.0438609	0.0431839	0.0413111	0.0386983	0.0426543	0.0508835	0.0547278	0.0555064	0.0681623	0.0744062	0.0761467	0.0748113	0.0712288	0.0666694
	0	0	0	0	0	0	0	0	0	0	0	0	0	0	0	0	0	0	0	0	0	0	0	0	0	0.00671877	0.0110017	0.0135112	0.0147494	0.0150947	0.0148302	0.0141656	0.0132546	0.0122085	0.0111061	0.0100022	0.00893353	0.00792367	0.00698638	0.00612853	0.0120709	0.0156575	0.0175473	0.0182374	0.0181008	0.0174144	0.0231009	0.0261536	0.0273405
	0	0	0	0	0	0	0	0	0	0	0	0	0	0	0	0	0	0	0	0	0	0	0	0	0.00736176	0.0120546	0.0148042	0.0161609	0.0165393	0.0162495	0.022883	0.0265777	0.028181	0.0283298	0.0274986	0.0333997	0.0362578	0.0443441	0.0483074	0.0493767	0.0558329	0.0656877	0.0701352	0.0781737	0.0809934	0.0802221	0.0770692	0.0797851	0.0863457
	0	0	0	0	0	0	0	0	0	0	0	0	0	0	0	0	0	0	0	0	0.00615329	0.0100758	0.012374	0.013508	0.0199775	0.0236578	0.0253474	0.025647	0.0250052	0.0299066	0.0322095	0.0326947	0.038099	0.046623	0.0508049	0.0519387	0.0509921	0.0548353	0.061763	0.0643773	0.0701677	0.0717435	0.0704424	0.0672556	0.0629095	0.0640824	0.062763	0.0598162	0.0558755
	0	0	0	0	0	0	0	0	0	0	0	0	0	0	0	0	0	0	0	0	0	0.00677389	0.011092	0.013622	0.0148704	0.0219924	0.0260438	0.0279038	0.0282337	0.034301	0.037241	0.037988	0.0372405	0.0355158	0.0331927	0.0305448	0.0277662	0.0249913	0.0223101	0.0197797	0.0174336	0.0152881	0.0133476	0.0116083	0.0100609	0.00869313	0.00749062	0.00643842	0.00552156
	0	0	0	0	0	0	0	0	0	0	0	0	0	0	0	0	0	0	0	0	0	0	0	0	0.00653979	0.0107087	0.0131513	0.0143565	0.0146926	0.0144351	0.0137882	0.0129015	0.0118833	0.0108102	0.00973571	0.00869555	0.0142524	0.0175089	0.0191165	0.019566	0.0192244	0.0249035	0.027892	0.0289788	0.0287551	0.0276603	0.0260175	0.0240615	0.0219597
	0	0	0	0	0	0	0	0	0	0	0	0	0	0	0	0	0	0	0	0	0	0	0	0	0	0	0	0	0	0	0	0	0	0	0	0	0	0.00935147	0.0153127	0.0188054	0.0205288	0.0303609	0.0453054	0.0538344	0.0577826	0.0585305	0.0571086	0.0636304	0.0659113
	0	0	0	0	0	0	0	0	0	0	0	0	0	0	0	0	0	0	0	0	0.00682675	0.0111785	0.0137283	0.0149864	0.0153373	0.0150685	0.0143932	0.0134676	0.0124047	0.0181113	0.0213414	0.0228054	0.0230374	0.0224359	0.0212955	0.0198314	0.0181983	0.0165056	0.0148286	0.0132173	0.0185296	0.0214817	0.0295814	0.0340389	0.0359083	0.0359815	0.0348483	0.0329436	0.0305844
	0	0	0	0	0	0	0	0	0	0	0	0	0	0	0	0	0	0	0	0	0	0	0	0	0	0	0	0	0	0	0	0.00684143	0.0112026	0.0137578	0.0218601	0.0265729	0.0288588	0.0294428	0.0357083	0.0387349	0.0394909	0.0387	0.0368983	0.0344781	0.0317229	0.0288337	0.032791	0.0343661	0.0342928
	0	0	0	0	0	0	0	0	0	0	0	0	0	0	0	0	0	0	0.00631148	0.0103348	0.0126921	0.0138553	0.0141796	0.0139312	0.0196183	0.0290974	0.0408068	0.047315	0.0501229	0.0503581	0.048861	0.046252	0.0429834	0.03938	0.0356706	0.032012	0.0285077	0.025222	0.0221908	0.0194297	0.0169405	0.0210268	0.023075	0.0236897	0.0233234	0.0223114	0.0209	0.0192671	0.0175395
	0	0	0	0	0	0	0	0	0	0	0	0	0	0	0	0	0	0	0	0.00564112	0.00923711	0.0113441	0.0123836	0.0239558	0.0309257	0.0345816	0.0358959	0.0412386	0.0491059	0.0584071	0.0627228	0.0635546	0.067665	0.068197	0.0663127	0.0628707	0.0584976	0.0536441	0.048628	0.0436678	0.0445491	0.0493171	0.0508928	0.0559178	0.0574488	0.0565874	0.0541506	0.0507379	0.046783
	0	0	0	0	0	0	0	0	0	0	0	0	0	0	0	0	0	0	0	0	0.00749283	0.0122692	0.0150678	0.0164486	0.0243265	0.028808	0.0308653	0.0312303	0.0304487	0.0289243	0.0269521	0.0247444	0.0224515	0.0201768	0.0179891	0.0159315	0.0140287	0.0122923	0.0182173	0.0215904	0.0231419	0.0234216	0.0228394	0.0216987	0.027714	0.0383282	0.0441838	0.0541499	0.0590511
	0	0	0	0	0	0	0	0	0	0	0	0	0	0	0	0	0	0	0	0	0	0	0	0.00771774	0.0203553	0.0281576	0.0324624	0.0342814	0.042092	0.0459445	0.0470172	0.0461914	0.04412	0.0412819	0.0380229	0.034589	0.0311506	0.03554	0.0373145	0.0449956	0.0486659	0.0495271	0.048477	0.0461802	0.0431232	0.0396571	0.0360306	0.0478512	0.0542026
	0	0	0	0	0	0	0	0	0	0	0	0	0	0	0	0	0	0	0	0	0.00753522	0.0123386	0.015153	0.0165417	0.0244642	0.028971	0.03104	0.031407	0.030621	0.029088	0.0271046	0.0248844	0.0225786	0.020291	0.0180909	0.0235568	0.0264468	0.0275149	0.0348621	0.0461767	0.0673143	0.0792714	0.0846817	0.0855259	0.0832814	0.0865757	0.0859391	0.0826886	0.0777927
	0	0	0	0	0	0	0	0	0	0	0	0	0	0	0	0	0	0	0	0	0	0	0	0	0	0	0	0	0	0	0	0	0	0.00750964	0.0198064	0.0273983	0.0315871	0.0408667	0.0457441	0.0475105	0.0471334	0.0453319	0.0426348	0.0394259	0.0359795	0.032487	0.0365881	0.0456446	0.0577252
	0	0	0	0	0	0	0	0	0	0	0	0	0	0	0	0	0	0	0	0	0	0	0	0.00625793	0.0102471	0.0188424	0.0239848	0.0266438	0.0275507	0.0272533	0.0261585	0.030823	0.0391948	0.0435188	0.0449872	0.0444933	0.0427003	0.0463532	0.0472788	0.0463457	0.0504553	0.0515522	0.0505935	0.0608043	0.0656509	0.0667424	0.071539	0.0724036	0.070604
	0	0	0	0	0	0	0	0	0	0	0	0	0	0	0	0	0.0101783	0.0166665	0.0204681	0.0223438	0.022867	0.0224663	0.0214595	0.040436	0.0518277	0.0781173	0.093173	0.12056	0.145135	0.156839	0.159531	0.156094	0.148661	0.138793	0.127618	0.115934	0.104293	0.0930623	0.0824765	0.0726705	0.0637095	0.0556093	0.0483524	0.0418992	0.0361967	0.0413631	0.0434671	0.0434492	0.0420095
	0	0	0	0	0	0	0	0	0	0	0	0	0	0	0	0	0	0	0	0	0.00716797	0.0117373	0.0144145	0.0157355	0.0161039	0.0229897	0.0268499	0.0285553	0.0287602	0.0279525	0.0264926	0.0246435	0.0225942	0.0204782	0.0183869	0.0163808	0.0144979	0.0127594	0.0111747	0.00974534	0.00846696	0.00733183	0.00633002	0.00545049	0.00468183	0.00401274	0.00343238	0.00293058	0.00249791
	0	0	0	0	0	0	0	0	0	0	0	0	0	0	0	0	0	0	0	0.00710895	0.0116406	0.0142958	0.0156059	0.0159713	0.0156914	0.0149882	0.0140244	0.0129175	0.011751	0.010583	0.00945233	0.00838383	0.0073921	0.00648444	0.00566294	0.0049262	0.00427048	0.00369062	0.00318066	0.00273431	0.00234526	0.00200742	0.00171499	0.00146262	0.00835435	0.0126995	0.0151949	0.0163683	0.016617
	0	0	0	0	0	0	0	0	0	0	0	0	0	0	0	0	0	0	0	0	0	0.0067423	0.0110403	0.0203008	0.0258413	0.028706	0.0296831	0.0293627	0.0349255	0.044249	0.0490447	0.0506479	0.0500583	0.0480183	0.0518153	0.0526579	0.0514925	0.0490193	0.0457508	0.0420565	0.0381983	0.0343569	0.030653	0.027163	0.023931	0.0209782	0.0183096	0.0159192	0.0137937
	0	0	0	0	0	0	0	0	0	0	0	0	0	0	0	0	0	0	0	0	0	0	0	0	0	0	0	0	0	0	0.00756846	0.0123931	0.0227883	0.0365762	0.0446166	0.0485402	0.0495753	0.0486402	0.0464151	0.0433985	0.0399504	0.0363263	0.0327034	0.0292003	0.0258926	0.0228246	0.0200181	0.0174791	0.0152028
	0	0	0	0	0	0	0	0	0	0	0	0	0	0	0	0	0	0	0	0	0	0	0	0	0	0	0.00700267	0.0114666	0.0140821	0.0153726	0.0227352	0.0269234	0.0288462	0.0291873	0.0284568	0.0270322	0.0251889	0.0301284	0.0324494	0.032939	0.0321849	0.0376245	0.0400345	0.0403344	0.0392102	0.0441709	0.0460447	0.0457878	0.0441111
	0	0	0	0	0	0	0	0	0	0	0	0	0	0	0	0	0	0	0	0	0	0	0	0	0	0	0	0	0	0	0.00701865	0.0114928	0.0211329	0.0269004	0.0298826	0.0308997	0.0305662	0.0293383	0.0275512	0.025448	0.0232019	0.020934	0.0187259	0.0166305	0.021698	0.024382	0.0323985	0.0367077	0.03839
	0	0	0	0	0	0	0	0	0	0	0	0	0	0	0	0	0.00668902	0.010953	0.0201404	0.0323261	0.0394322	0.0428999	0.0438148	0.0429883	0.0410218	0.0383557	0.0353082	0.0321053	0.0289033	0.0258073	0.022884	0.0201725	0.0176921	0.0154481	0.0134362	0.0116462	0.0100636	0.00867211	0.0074544	0.0063932	0.00547179	0.00467435	0.00398622	0.00339397	0.00288546	0.0091388	0.0130303	0.0152106	0.0161724
	0	0	0	0	0	0	0	0	0	0	0	0	0	0	0	0	0	0	0	0	0	0	0	0	0.00726748	0.0119002	0.0146146	0.0159539	0.0163274	0.0160413	0.0153225	0.0143371	0.0132055	0.0120131	0.0180865	0.0215633	0.0231854	0.0307783	0.0348567	0.0364452	0.0363124	0.0350303	0.0330198	0.0305871	0.0279514	0.0252662	0.0299035	0.0320294	0.0396695
	0	0	0	0	0	0	0	0	0	0	0	0	0	0	0	0	0	0	0	0	0	0	0	0	0	0	0	0	0	0	0.00824211	0.0134961	0.0165746	0.0263356	0.0320132	0.0347672	0.0354708	0.043019	0.0466652	0.047576	0.0466232	0.0444526	0.0415369	0.0382177	0.042979	0.0447584	0.0527226	0.0563288	0.0651373
	0	0	0	0	0	0	0	0	0	0	0	0	0	0	0	0	0	0	0	0.00626912	0.0102654	0.0126069	0.0137623	0.0140845	0.0138377	0.0132176	0.0123676	0.0113914	0.0103628	0.00933276	0.00833566	0.00739338	0.00651882	0.00571838	0.00499394	0.0106134	0.0140314	0.0158616	0.0228363	0.0267612	0.0285128	0.0287501	0.0279644	0.0265189	0.0246786	0.0226341	0.026789	0.0286939	0.035297
	0	0	0	0	0	0	0	0	0	0	0	0	0	0	0	0	0	0	0	0	0.00736606	0.0194277	0.0268745	0.0309832	0.0327192	0.0328078	0.0317892	0.0300619	0.0279162	0.0329267	0.0352034	0.0355728	0.0346515	0.0328954	0.0306373	0.028117	0.0255037	0.0229139	0.020425	0.0180855	0.0159231	0.0139503	0.0121695	0.010576	0.00916029	0.0152764	0.0188742	0.0206656	0.0211875
	0	0	0	0	0	0	0	0	0	0	0	0	0	0	0	0	0	0	0	0	0	0	0	0	0.00597788	0.00978856	0.0120213	0.0131229	0.0134302	0.0131948	0.0126035	0.011793	0.0108622	0.00988138	0.00889921	0.00794842	0.00704992	0.00621598	0.00545273	0.00476194	0.0101203	0.0133796	0.0151247	0.0157975	0.0157294	0.015167	0.0202694	0.0230237	0.0241134
	0	0	0	0	0	0	0	0	0	0	0	0	0	0	0	0	0	0	0	0	0	0	0	0	0	0	0	0	0	0	0	0	0.00840443	0.0137619	0.016901	0.0268542	0.0326437	0.0354519	0.0361694	0.0354618	0.0422268	0.0537783	0.068159	0.0839634	0.0917985	0.0940342	0.092443	0.0883388	0.082685
	0	0	0	0	0	0	0	0	0	0	0	0	0	0	0	0	0	0	0.00688724	0.0112776	0.01385	0.0151192	0.0154732	0.015202	0.0145208	0.013587	0.0125146	0.0113845	0.0102529	0.00915753	0.00812235	0.00716156	0.0062822	0.00548633	0.00477256	0.00413729	0.00357551	0.00308146	0.00264903	0.00227212	0.00194481	0.0016615	0.00141701	0.00120655	0.00102583	0.000870989	0.000738574	0.000625545	0.000529224
	0	0	0	0	0	0	0	0	0	0	0	0	0	0	0	0	0	0	0	0	0	0	0	0	0	0.00755285	0.0123675	0.0227413	0.0289479	0.0321571	0.0332516	0.0404455	0.0514917	0.064757	0.0790741	0.0860728	0.087936	0.0862955	0.0823602	0.0770162	0.0784561	0.0768434	0.0732374	0.0684137	0.0629324	0.0571902	0.0665677	0.0706663	0.0710916
	0	0	0	0	0	0	0	0	0	0	0	0	0	0	0	0	0	0.00762073	0.0124787	0.015325	0.0167294	0.0247418	0.0369204	0.0438709	0.0470884	0.0476979	0.0465391	0.0518539	0.0537127	0.0531938	0.051098	0.0480142	0.0443694	0.0404683	0.0365236	0.0326792	0.0290285	0.0332482	0.0349843	0.0426193	0.0463367	0.047306	0.0464014	0.0442703	0.0413871	0.0380945	0.0346357	0.0311792	0.0278376
	0	0	0	0	0	0	0	0	0	0	0	0	0	0	0	0	0	0	0	0	0	0	0.0062445	0.0102251	0.0125574	0.0137082	0.0140292	0.0137833	0.0131657	0.012319	0.0113467	0.0165666	0.0257657	0.03733	0.0438551	0.0467881	0.0472167	0.0459525	0.0435952	0.0405825	0.0434741	0.0439839	0.0428804	0.0469762	0.0481781	0.0474007	0.0453221	0.0486841	0.0493379
	0	0	0	0	0	0	0	0	0	0	0	0	0	0	0	0	0	0	0	0	0	0	0	0	0	0	0	0	0	0	0.00760626	0.012455	0.0152959	0.0166976	0.0170886	0.0243954	0.036098	0.0427563	0.0458146	0.0463592	0.045201	0.0505457	0.0524675	0.0520317	0.0500298	0.0546503	0.0559518	0.062592	0.0649864
	0	0	0	0	0	0	0	0	0	0	0	0	0	0	0	0	0	0	0	0	0	0	0	0.00709367	0.0116156	0.0142651	0.0155723	0.0230306	0.0272733	0.0363147	0.0411822	0.0430917	0.0429558	0.0414532	0.0390839	0.0362115	0.0330962	0.0299204	0.0409959	0.0541665	0.0754026	0.0871599	0.0921772	0.0925115	0.0896958	0.0848612	0.0859256	0.0980031	0.102879
	0	0	0	0	0	0	0	0	0	0	0	0	0	0	0	0	0	0	0	0.00626739	0.0102626	0.0126035	0.0200259	0.0306106	0.0367	0.0395759	0.0402032	0.0393028	0.0436751	0.0451709	0.0446893	0.0491654	0.0505504	0.0498177	0.0476897	0.0446962	0.0474883	0.0477995	0.0464375	0.0502661	0.0511808	0.0501122	0.0477493	0.0445964	0.0410176	0.0372709	0.0335347	0.0299283	0.0265276
	0	0	0	0	0	0	0	0	0	0	0	0	0	0	0	0	0	0	0	0	0	0	0	0	0	0	0	0	0	0.00770516	0.0126169	0.0231999	0.0295316	0.0328055	0.0416273	0.0461729	0.0477028	0.0625711	0.0781868	0.0860853	0.0885511	0.0872944	0.0835836	0.0783497	0.0722669	0.07352	0.0719443	0.0762292	0.0843019
	0	0	0	0	0	0	0	0	0	0	0	0	0	0	0	0	0	0	0	0	0	0	0	0	0	0	0	0.0178722	0.0292651	0.0359404	0.0481701	0.0547852	0.0574192	0.0572981	0.0642704	0.0668322	0.0663534	0.0638522	0.0600775	0.0555732	0.0507278	0.045813	0.0410131	0.0364481	0.0500626	0.0664799	0.0753003	0.0966108	0.107721
	0	0	0	0	0	0	0	0	0	0	0	0	0	0	0	0	0	0	0	0	0	0	0.00698565	0.0114387	0.0210335	0.0267739	0.0297421	0.0307545	0.0374082	0.0406391	0.0484552	0.0521023	0.052835	0.0515901	0.0490604	0.0457526	0.042032	0.0381569	0.0343056	0.044568	0.0499827	0.0519699	0.0585799	0.0680716	0.0721973	0.0725906	0.0704689	0.0667313	0.0620331
	0	0	0	0	0	0	0	0	0	0	0	0	0	0	0	0	0	0	0	0	0.00806828	0.0132115	0.016225	0.0177119	0.0181266	0.0178089	0.0170108	0.0239852	0.0278721	0.0295618	0.029723	0.0369227	0.0405356	0.0416255	0.0490565	0.0524258	0.0610299	0.0728604	0.0864647	0.0927429	0.0939039	0.0915966	0.0870402	0.081126	0.0744959	0.0676038	0.0688308	0.0673916	0.0642124
	0	0	0	0	0	0	0	0	0	0	0	0	0	0	0	0	0	0	0	0	0	0	0	0	0	0.00714322	0.0116967	0.0143647	0.0156811	0.0160483	0.0157671	0.0150605	0.014092	0.0129797	0.0118077	0.010634	0.00949789	0.00842424	0.00742773	0.0136589	0.017387	0.0193147	0.0199722	0.0197567	0.018963	0.017808	0.0164485	0.0292832	0.0369244
	0	0	0	0	0	0	0	0	0	0	0	0	0	0	0	0	0	0	0.00908908	0.014883	0.0273669	0.0348358	0.0386977	0.0400149	0.039583	0.0379928	0.0356785	0.0329549	0.0300463	0.0271093	0.0242499	0.0215363	0.0280988	0.0406635	0.0477498	0.0509309	0.0513897	0.0500086	0.0474397	0.0441589	0.0405087	0.0367308	0.0329916	0.029401	0.0260281	0.0229119	0.0291593	0.0323889	0.0425786
	0	0	0	0	0	0	0	0	0	0	0	0	0	0	0	0	0	0	0.00753049	0.0123309	0.0151435	0.0165313	0.0169183	0.0166219	0.015877	0.014856	0.0136834	0.0124478	0.0112106	0.0100128	0.0164115	0.0201613	0.0220125	0.02253	0.0221367	0.0211456	0.0197865	0.0182252	0.0165799	0.0149322	0.0208675	0.0241604	0.0255738	0.025681	0.0249089	0.023573	0.0219029	0.0275942	0.0380329
	0	0	0	0	0	0	0	0	0	0	0	0	0	0	0	0	0	0.00848594	0.0138954	0.0170649	0.0186287	0.0190649	0.0187308	0.0263774	0.0306363	0.0324844	0.0326559	0.0316978	0.030014	0.0363851	0.0479461	0.0541203	0.0564806	0.0562069	0.0626625	0.0649309	0.0643178	0.0617935	0.058071	0.0536675	0.0489524	0.0526692	0.05343	0.0521843	0.0496347	0.0462946	0.0425346	0.0386165	0.0347213
	0	0	0	0	0	0	0	0	0	0	0	0	0	0	0	0	0	0	0	0	0	0	0	0	0	0.00859161	0.0140684	0.0172774	0.0188607	0.0193023	0.0189641	0.0181142	0.0169493	0.0156115	0.0142018	0.0127902	0.0114237	0.0101324	0.00893382	0.00783685	0.00684402	0.00595362	0.00516114	0.00446034	0.00384402	0.00330458	0.0028344	0.00242609	0.0106643
	0	0	0	0	0	0	0	0	0	0	0	0	0	0	0	0	0	0	0.00781218	0.0127922	0.01571	0.0171497	0.0175512	0.0172437	0.0164709	0.0310361	0.0397796	0.0443334	0.0459292	0.0454898	0.0437005	0.0410651	0.0379493	0.0346137	0.0312404	0.0279527	0.0248305	0.0297338	0.0320436	0.032539	0.0318019	0.0302629	0.0282368	0.0259509	0.0235659	0.0368172	0.04449	0.0559836	0.0618485
	0	0	0	0	0	0	0	0	0	0	0	0	0	0	0	0	0	0	0	0	0	0	0	0	0	0	0	0	0	0	0	0.0074241	0.0121567	0.0149296	0.0162977	0.0166793	0.016387	0.0230768	0.0268028	0.0432679	0.052883	0.0575906	0.0588539	0.0577668	0.05514	0.0515674	0.0474781	0.043177	0.0388751
	0	0	0	0	0	0	0	0	0	0	0	0	0	0	0	0	0	0	0	0	0	0.00703707	0.0115229	0.0282254	0.0384939	0.0441123	0.0464289	0.0464562	0.0449481	0.0494972	0.0509202	0.0502009	0.0551063	0.0565838	0.0557149	0.0603388	0.0614557	0.060185	0.0573556	0.0535744	0.0492794	0.0518182	0.0588544	0.0616371	0.0755512	0.0823955	0.0842761	0.0827674	0.0790366
	0	0	0	0	0	0	0	0	0	0	0	0	0	0	0	0	0	0	0	0	0	0.00830622	0.0219073	0.0303046	0.0349377	0.0368953	0.0369953	0.0358466	0.042205	0.0450804	0.0455266	0.0443297	0.0420708	0.0391742	0.0359454	0.0409061	0.0428873	0.0511123	0.0632525	0.0776181	0.0846973	0.0866595	0.0851274	0.0813032	0.0760682	0.0700597	0.0637299	0.0656991	0.0648604
	0	0	0	0	0	0	0	0	0	0	0	0	0	0	0	0	0	0	0	0	0	0	0.017658	0.0289143	0.0355096	0.0387637	0.0396713	0.0478052	0.0516867	0.0525901	0.0514677	0.0490242	0.0457754	0.0420935	0.0382424	0.0432333	0.0451582	0.0449647	0.0521865	0.0553127	0.0555907	0.0539505	0.0599073	0.0619317	0.0612538	0.0587867	0.0640303	0.0654412	0.0642367
	0	0	0	0	0	0	0	0	0	0	0	0	0	0	0	0	0	0	0	0	0.0074969	0.0122759	0.015076	0.0164575	0.0168429	0.0240446	0.028082	0.0373626	0.0423558	0.0443111	0.0441658	0.0426172	0.0401788	0.037224	0.0340203	0.0382518	0.0473283	0.0518573	0.0531892	0.0523343	0.0500416	0.0543574	0.0554642	0.0543837	0.0518724	0.0484846	0.0446205	0.0405642	0.0365123
	0	0	0	0	0	0	0	0	0	0	0	0	0	0	0	0	0	0	0	0	0	0	0	0	0	0	0	0	0	0	0	0	0.0105365	0.0488626	0.0729478	0.0866956	0.0930624	0.0942723	0.0919856	0.0874303	0.081504	0.0748533	0.0679357	0.0610664	0.0649917	0.0760239	0.080921	0.0815446	0.0792832
	0	0	0	0	0	0	0	0	0	0	0	0	0	0	0	0	0	0	0	0	0	0	0	0	0.00769593	0.0202977	0.028078	0.0323707	0.0418804	0.0468789	0.056385	0.0609044	0.0619326	0.0605869	0.057694	0.0538591	0.0495187	0.0526781	0.053065	0.0515807	0.0488909	0.0454813	0.0417014	0.0454933	0.0542362	0.0583147	0.0591324	0.0654334	0.0675071
	0	0	0	0	0	0	0	0	0	0	0	0	0	0	0	0	0	0.0079751	0.0130589	0.0160376	0.0175073	0.0179172	0.0176033	0.0168144	0.0157331	0.0144913	0.0131828	0.0118724	0.010604	0.00940531	0.0162679	0.0203334	0.0223905	0.0230337	0.022708	0.0217435	0.0203826	0.0188005	0.0171223	0.0154348	0.0137964	0.0122448	0.0108024	0.00948062	0.00828306	0.00720815	0.00625076	0.00540361	0.0046582
	0	0	0	0	0	0	0	0	0	0	0	0	0	0	0	0	0	0	0	0	0.0166552	0.0272723	0.0418206	0.0501984	0.0624924	0.06868	0.0705708	0.0695195	0.074858	0.0759769	0.0742303	0.0706205	0.0658803	0.0688657	0.068604	0.074502	0.0843351	0.0881553	0.0961471	0.0983448	0.0965865	0.0922343	0.0946137	0.101428	0.102662	0.100116	0.0951203	0.0886458	0.0897206
	0	0	0	0	0	0	0	0	0	0	0	0	0	0	0	0	0	0	0	0	0	0	0	0.00730943	0.0192783	0.0266679	0.030745	0.0324677	0.0325556	0.0315448	0.0298308	0.0277016	0.0253641	0.0229639	0.0206004	0.0183392	0.0162208	0.0142679	0.0124899	0.0108878	0.0167655	0.0201545	0.0290735	0.0340967	0.0363435	0.0366554	0.03566	0.033821	0.031477
	0	0	0	0	0	0	0	0	0	0	0	0	0	0	0	0	0	0	0	0	0	0	0	0	0	0.0118495	0.0194031	0.0356783	0.0572651	0.081703	0.0953996	0.101446	0.102166	0.11114	0.113505	0.11136	0.106263	0.111204	0.110862	0.106991	0.10088	0.0934686	0.0854296	0.0772338	0.0692022	0.0615445	0.0543892	0.0478057	0.0536713
	0	0	0	0	0	0	0	0	0	0	0	0	0	0	0	0	0	0	0	0	0	0	0	0	0	0	0	0	0	0	0	0	0	0	0	0	0	0	0	0	0	0	0	0	0	0.010832	0.0177369	0.0217826	0.0237788
	0	0	0	0	0	0	0	0	0	0	0	0	0	0	0	0	0	0	0	0	0.00982527	0.0160885	0.0197582	0.0215689	0.0318992	0.0377756	0.0404734	0.0507772	0.0560156	0.0576864	0.0667361	0.0706095	0.0708858	0.0687417	0.0650458	0.0702563	0.0714405	0.0698869	0.066549	0.0719502	0.0732065	0.0716432	0.0682412	0.0637184	0.0585931	0.0630574	0.063978	0.0624928	0.0594439
[truncated: 251 more columns]

[truncated: 20 more sheets: Figure 4d2, Figure 5a, Figure 5b, Figure 5c, Supplementary Figure 5a, Supplementary Figure 5b, Supplementary Figure 6, Supplementary Figure 9a, Supplementary Figure 9b, Supplementary Figure 10a, Supplementary Figure 10b, Supplementary Figure 11a, Supplementary Figure 11b, Supplementary Figure 12a, Supplementary Figure 12b, Supplementary Figure 13a, Supplementary Figure 13b, Supplementary Figure 15a, Supplementary Figure 15b, Supplementary Figure 17]
